# Supplementary material for: ZNFX1 promotes AMPK-mediated autophagy against Mycobacterium tuberculosis by stabilizing Prkaa2 mRNA
Source: JCI Insight. 2024 Jan 9;9(1):e171850. doi: 10.1172/jci.insight.171850 (PMC10906457; doi:10.1172/jci.insight.171850)
Supplement: Supplemental table 1 [file jciinsight-9-171850-s084.xlsx]

## Sheet: Sheet1
	Supplementary Table S1. Patient information
	Group	No.	Gender	Age	Diagnosis
	Chronic inflammation	1	Male	47	Cytomegalovirus pneumonia
		2	Female	64	Double hypopneumonia, asthma
		3	Female	29	Pulmonary infection
		4	Male	57	COPD
		5	Female	78	COPD
	Tuberculosis	1	Male	17	Infiltrative pulmonary tuberculosis
		2	Male	31	Right lung tuberculosis
		3	Female	69	Bronchiectasis with hemoptysis, infiltrative tuberculosis
		4	Male	47	Infiltrative pulmonary tuberculosis
		5	Female	18	Tuberculose cavitaire
