# Supplementary material for: ZNFX1 promotes AMPK-mediated autophagy against Mycobacterium tuberculosis by stabilizing Prkaa2 mRNA
Source: JCI Insight. 2024 Jan 9;9(1):e171850. doi: 10.1172/jci.insight.171850 (PMC10906457; doi:10.1172/jci.insight.171850)
Supplement: Supplemental table 3 [file jciinsight-9-171850-s086.xlsx]

## Sheet: KEGG and Venn analysis strategy
	Supplementary Table S3. KEGG clustering and analyses of regulated genes in H37Rv-infected Znfx1-/- BMDMs
	In our high-throughput sequencing, three mouse-derived cell strains were included: one strain of WT BMDMs (Mouse No: C5, randomly selected) and two strains of Znfx1-/- BMDMs (Mouse No: K9, K15, both were randomly selected). Three cell strains were infected with or without H37Rv at MOI = 2 (named as Rv and Mock, respectively). At 6 and 24 hpi, cells were collected and sent to transcriptomic sequen…

## Sheet: <KEGG 1-1> C5-6h--K9-6h
Term	database	ID	GeneRatio	BgRatio	Pvalue	Qvalue	geneIDs	geneNames	URL
Viral protein interaction with cytokine and cytokine receptor	KEGG PATHWAY	mmu04061	'3/27'	95/8982	0.00278923	0.228717	57266/12770/57349	Cxcl14/Ccr1l1/Ppbp	http://www.genome.jp/kegg-bin/show_pathway?mmu04061/mmu:57266%09yellow/mmu:12770%09yellow/mmu:57349%09yellow
Fluid shear stress and atherosclerosis	KEGG PATHWAY	mmu05418	'3/27'	148/8982	0.00959779	0.29087	108079/15529/17395	Prkaa2/Sdc2/Mmp9	http://www.genome.jp/kegg-bin/show_pathway?mmu05418/mmu:108079%09yellow/mmu:15529%09red/mmu:17395%09yellow
Cytokine-cytokine receptor interaction	KEGG PATHWAY	mmu04060	'4/27'	292/8982	0.0106416	0.29087	14562/57266/12770/57349	Gdf3/Cxcl14/Ccr1l1/Ppbp	http://www.genome.jp/kegg-bin/show_pathway?mmu04060/mmu:14562%09yellow/mmu:57266%09yellow/mmu:12770%09yellow/mmu:57349%09yellow
Type I diabetes mellitus	KEGG PATHWAY	mmu04940	'2/27'	70/8982	0.0185343	0.316351	19275/667977	Ptprn/Gm8909	http://www.genome.jp/kegg-bin/show_pathway?mmu04940/mmu:19275%09yellow/mmu:667977%09red
Chemokine signaling pathway	KEGG PATHWAY	mmu04062	'3/27'	192/8982	0.0192897	0.316351	57266/12770/57349	Cxcl14/Ccr1l1/Ppbp	http://www.genome.jp/kegg-bin/show_pathway?mmu04062/mmu:57266%09yellow/mmu:12770%09yellow/mmu:57349%09yellow
Endocrine resistance	KEGG PATHWAY	mmu01522	'2/27'	93/8982	0.0314754	0.381786	54485/17395	Dll4/Mmp9	http://www.genome.jp/kegg-bin/show_pathway?mmu01522/mmu:54485%09red/mmu:17395%09yellow
Sulfur metabolism	KEGG PATHWAY	mmu00920	'1/27'	11/8982	0.0325915	0.381786	20342	Selenbp2	http://www.genome.jp/kegg-bin/show_pathway?mmu00920/mmu:20342%09yellow
Circadian rhythm	KEGG PATHWAY	mmu04710	'1/27'	30/8982	0.0864914	0.478428	108079	Prkaa2	http://www.genome.jp/kegg-bin/show_pathway?mmu04710/mmu:108079%09yellow
Tight junction	KEGG PATHWAY	mmu04530	'2/27'	167/8982	0.0891332	0.478428	108079/56332	Prkaa2/Amotl2	http://www.genome.jp/kegg-bin/show_pathway?mmu04530/mmu:108079%09yellow/mmu:56332%09red
Cell adhesion molecules	KEGG PATHWAY	mmu04514	'2/27'	174/8982	0.095569	0.478428	667977/15529	Gm8909/Sdc2	http://www.genome.jp/kegg-bin/show_pathway?mmu04514/mmu:667977%09red/mmu:15529%09red
Pentose and glucuronate interconversions	KEGG PATHWAY	mmu00040	'1/27'	35/8982	0.100188	0.478428	102448	Xylb	http://www.genome.jp/kegg-bin/show_pathway?mmu00040/mmu:102448%09yellow
Phagosome	KEGG PATHWAY	mmu04145	'2/27'	182/8982	0.103087	0.478428	17167/667977	Marco/Gm8909	http://www.genome.jp/kegg-bin/show_pathway?mmu04145/mmu:17167%09yellow/mmu:667977%09red
Cellular senescence	KEGG PATHWAY	mmu04218	'2/27'	184/8982	0.104992	0.478428	667977/233020	Gm8909/Hipk4	http://www.genome.jp/kegg-bin/show_pathway?mmu04218/mmu:667977%09red/mmu:233020%09red
Glycine, serine and threonine metabolism	KEGG PATHWAY	mmu00260	'1/27'	40/8982	0.113686	0.478428	231691	Sds	http://www.genome.jp/kegg-bin/show_pathway?mmu00260/mmu:231691%09yellow
Bladder cancer	KEGG PATHWAY	mmu05219	'1/27'	41/8982	0.116362	0.478428	17395	Mmp9	http://www.genome.jp/kegg-bin/show_pathway?mmu05219/mmu:17395%09yellow
Proteoglycans in cancer	KEGG PATHWAY	mmu05205	'2/27'	205/8982	0.125564	0.478428	15529/17395	Sdc2/Mmp9	http://www.genome.jp/kegg-bin/show_pathway?mmu05205/mmu:15529%09red/mmu:17395%09yellow
Rap1 signaling pathway	KEGG PATHWAY	mmu04015	'2/27'	214/8982	0.134668	0.478428	14293/15901	Fpr1/Id1	http://www.genome.jp/kegg-bin/show_pathway?mmu04015/mmu:14293%09yellow/mmu:15901%09yellow
Carbohydrate digestion and absorption	KEGG PATHWAY	mmu04973	'1/27'	48/8982	0.134879	0.478428	242851	Gnat3	http://www.genome.jp/kegg-bin/show_pathway?mmu04973/mmu:242851%09yellow
Kaposi sarcoma-associated herpesvirus infection	KEGG PATHWAY	mmu05167	'2/27'	224/8982	0.144959	0.478428	667977/12770	Gm8909/Ccr1l1	http://www.genome.jp/kegg-bin/show_pathway?mmu05167/mmu:667977%09red/mmu:12770%09yellow
Cysteine and methionine metabolism	KEGG PATHWAY	mmu00270	'1/27'	54/8982	0.150452	0.478428	231691	Sds	http://www.genome.jp/kegg-bin/show_pathway?mmu00270/mmu:231691%09yellow
Arginine and proline metabolism	KEGG PATHWAY	mmu00330	'1/27'	54/8982	0.150452	0.478428	67217	L3hypdh	http://www.genome.jp/kegg-bin/show_pathway?mmu00330/mmu:67217%09yellow
Malaria	KEGG PATHWAY	mmu05144	'1/27'	57/8982	0.158138	0.478428	15529	Sdc2	http://www.genome.jp/kegg-bin/show_pathway?mmu05144/mmu:15529%09red
Notch signaling pathway	KEGG PATHWAY	mmu04330	'1/27'	60/8982	0.165756	0.478428	54485	Dll4	http://www.genome.jp/kegg-bin/show_pathway?mmu04330/mmu:54485%09red
Longevity regulating pathway - multiple species	KEGG PATHWAY	mmu04213	'1/27'	62/8982	0.170798	0.478428	108079	Prkaa2	http://www.genome.jp/kegg-bin/show_pathway?mmu04213/mmu:108079%09yellow
Allograft rejection	KEGG PATHWAY	mmu05330	'1/27'	63/8982	0.173308	0.478428	667977	Gm8909	http://www.genome.jp/kegg-bin/show_pathway?mmu05330/mmu:667977%09red
Graft-versus-host disease	KEGG PATHWAY	mmu05332	'1/27'	63/8982	0.173308	0.478428	667977	Gm8909	http://www.genome.jp/kegg-bin/show_pathway?mmu05332/mmu:667977%09red
Human cytomegalovirus infection	KEGG PATHWAY	mmu05163	'2/27'	256/8982	0.178933	0.478428	667977/12770	Gm8909/Ccr1l1	http://www.genome.jp/kegg-bin/show_pathway?mmu05163/mmu:667977%09red/mmu:12770%09yellow
Adipocytokine signaling pathway	KEGG PATHWAY	mmu04920	'1/27'	71/8982	0.193125	0.478428	108079	Prkaa2	http://www.genome.jp/kegg-bin/show_pathway?mmu04920/mmu:108079%09yellow
Endocytosis	KEGG PATHWAY	mmu04144	'2/27'	272/8982	0.196388	0.478428	667977/259300	Gm8909/Ehd2	http://www.genome.jp/kegg-bin/show_pathway?mmu04144/mmu:667977%09red/mmu:259300%09red
Biosynthesis of amino acids	KEGG PATHWAY	mmu01230	'1/27'	79/8982	0.212485	0.478428	231691	Sds	http://www.genome.jp/kegg-bin/show_pathway?mmu01230/mmu:231691%09yellow
Autoimmune thyroid disease	KEGG PATHWAY	mmu05320	'1/27'	79/8982	0.212485	0.478428	667977	Gm8909	http://www.genome.jp/kegg-bin/show_pathway?mmu05320/mmu:667977%09red
Th1 and Th2 cell differentiation	KEGG PATHWAY	mmu04658	'1/27'	88/8982	0.23373	0.478428	54485	Dll4	http://www.genome.jp/kegg-bin/show_pathway?mmu04658/mmu:54485%09red
Viral myocarditis	KEGG PATHWAY	mmu05416	'1/27'	88/8982	0.23373	0.478428	667977	Gm8909	http://www.genome.jp/kegg-bin/show_pathway?mmu05416/mmu:667977%09red
Longevity regulating pathway	KEGG PATHWAY	mmu04211	'1/27'	90/8982	0.238376	0.478428	108079	Prkaa2	http://www.genome.jp/kegg-bin/show_pathway?mmu04211/mmu:108079%09yellow
Antigen processing and presentation	KEGG PATHWAY	mmu04612	'1/27'	90/8982	0.238376	0.478428	667977	Gm8909	http://www.genome.jp/kegg-bin/show_pathway?mmu04612/mmu:667977%09red
Hypertrophic cardiomyopathy	KEGG PATHWAY	mmu05410	'1/27'	91/8982	0.240688	0.478428	108079	Prkaa2	http://www.genome.jp/kegg-bin/show_pathway?mmu05410/mmu:108079%09yellow
Taste transduction	KEGG PATHWAY	mmu04742	'1/27'	92/8982	0.242994	0.478428	242851	Gnat3	http://www.genome.jp/kegg-bin/show_pathway?mmu04742/mmu:242851%09yellow
Complement and coagulation cascades	KEGG PATHWAY	mmu04610	'1/27'	93/8982	0.245293	0.478428	12759	Clu	http://www.genome.jp/kegg-bin/show_pathway?mmu04610/mmu:12759%09yellow
IL-17 signaling pathway	KEGG PATHWAY	mmu04657	'1/27'	93/8982	0.245293	0.478428	17395	Mmp9	http://www.genome.jp/kegg-bin/show_pathway?mmu04657/mmu:17395%09yellow
TGF-beta signaling pathway	KEGG PATHWAY	mmu04350	'1/27'	95/8982	0.249871	0.478428	15901	Id1	http://www.genome.jp/kegg-bin/show_pathway?mmu04350/mmu:15901%09yellow
Retinol metabolism	KEGG PATHWAY	mmu00830	'1/27'	97/8982	0.254423	0.478428	19378	Aldh1a2	http://www.genome.jp/kegg-bin/show_pathway?mmu00830/mmu:19378%09red
Prostate cancer	KEGG PATHWAY	mmu05215	'1/27'	99/8982	0.258947	0.478428	17395	Mmp9	http://www.genome.jp/kegg-bin/show_pathway?mmu05215/mmu:17395%09yellow
Aldosterone synthesis and secretion	KEGG PATHWAY	mmu04925	'1/27'	102/8982	0.265685	0.478428	18227	Nr4a2	http://www.genome.jp/kegg-bin/show_pathway?mmu04925/mmu:18227%09yellow
Glucagon signaling pathway	KEGG PATHWAY	mmu04922	'1/27'	104/8982	0.270144	0.478428	108079	Prkaa2	http://www.genome.jp/kegg-bin/show_pathway?mmu04922/mmu:108079%09yellow
Parathyroid hormone synthesis, secretion and action	KEGG PATHWAY	mmu04928	'1/27'	108/8982	0.278984	0.478428	18227	Nr4a2	http://www.genome.jp/kegg-bin/show_pathway?mmu04928/mmu:18227%09yellow
Insulin resistance	KEGG PATHWAY	mmu04931	'1/27'	110/8982	0.283365	0.478428	108079	Prkaa2	http://www.genome.jp/kegg-bin/show_pathway?mmu04931/mmu:108079%09yellow
TNF signaling pathway	KEGG PATHWAY	mmu04668	'1/27'	113/8982	0.289888	0.478428	17395	Mmp9	http://www.genome.jp/kegg-bin/show_pathway?mmu04668/mmu:17395%09yellow
Leukocyte transendothelial migration	KEGG PATHWAY	mmu04670	'1/27'	118/8982	0.300634	0.478428	17395	Mmp9	http://www.genome.jp/kegg-bin/show_pathway?mmu04670/mmu:17395%09yellow
Carbon metabolism	KEGG PATHWAY	mmu01200	'1/27'	121/8982	0.307006	0.478428	231691	Sds	http://www.genome.jp/kegg-bin/show_pathway?mmu01200/mmu:231691%09yellow
AMPK signaling pathway	KEGG PATHWAY	mmu04152	'1/27'	126/8982	0.317502	0.478428	108079	Prkaa2	http://www.genome.jp/kegg-bin/show_pathway?mmu04152/mmu:108079%09yellow
Staphylococcus aureus infection	KEGG PATHWAY	mmu05150	'1/27'	128/8982	0.321658	0.478428	14293	Fpr1	http://www.genome.jp/kegg-bin/show_pathway?mmu05150/mmu:14293%09yellow
Relaxin signaling pathway	KEGG PATHWAY	mmu04926	'1/27'	129/8982	0.323726	0.478428	17395	Mmp9	http://www.genome.jp/kegg-bin/show_pathway?mmu04926/mmu:17395%09yellow
Neuroactive ligand-receptor interaction	KEGG PATHWAY	mmu04080	'2/27'	386/8982	0.324295	0.478428	14293/78826	Fpr1/P2ry10	http://www.genome.jp/kegg-bin/show_pathway?mmu04080/mmu:14293%09yellow/mmu:78826%09red
FoxO signaling pathway	KEGG PATHWAY	mmu04068	'1/27'	131/8982	0.327845	0.478428	108079	Prkaa2	http://www.genome.jp/kegg-bin/show_pathway?mmu04068/mmu:108079%09yellow
Estrogen signaling pathway	KEGG PATHWAY	mmu04915	'1/27'	134/8982	0.333979	0.478428	17395	Mmp9	http://www.genome.jp/kegg-bin/show_pathway?mmu04915/mmu:17395%09yellow
Apelin signaling pathway	KEGG PATHWAY	mmu04371	'1/27'	137/8982	0.340058	0.478428	108079	Prkaa2	http://www.genome.jp/kegg-bin/show_pathway?mmu04371/mmu:108079%09yellow
Insulin signaling pathway	KEGG PATHWAY	mmu04910	'1/27'	139/8982	0.344081	0.478428	108079	Prkaa2	http://www.genome.jp/kegg-bin/show_pathway?mmu04910/mmu:108079%09yellow
Signaling pathways regulating pluripotency of stem cells	KEGG PATHWAY	mmu04550	'1/27'	140/8982	0.346084	0.478428	15901	Id1	http://www.genome.jp/kegg-bin/show_pathway?mmu04550/mmu:15901%09yellow
Alcoholic liver disease	KEGG PATHWAY	mmu04936	'1/27'	141/8982	0.348081	0.478428	108079	Prkaa2	http://www.genome.jp/kegg-bin/show_pathway?mmu04936/mmu:108079%09yellow
Autophagy - animal	KEGG PATHWAY	mmu04140	'1/27'	142/8982	0.350071	0.478428	108079	Prkaa2	http://www.genome.jp/kegg-bin/show_pathway?mmu04140/mmu:108079%09yellow
Breast cancer	KEGG PATHWAY	mmu05224	'1/27'	147/8982	0.359939	0.478428	54485	Dll4	http://www.genome.jp/kegg-bin/show_pathway?mmu05224/mmu:54485%09red
Oxytocin signaling pathway	KEGG PATHWAY	mmu04921	'1/27'	153/8982	0.371589	0.478428	108079	Prkaa2	http://www.genome.jp/kegg-bin/show_pathway?mmu04921/mmu:108079%09yellow
Non-alcoholic fatty liver disease	KEGG PATHWAY	mmu04932	'1/27'	156/8982	0.377337	0.478428	108079	Prkaa2	http://www.genome.jp/kegg-bin/show_pathway?mmu04932/mmu:108079%09yellow
mTOR signaling pathway	KEGG PATHWAY	mmu04150	'1/27'	157/8982	0.379242	0.478428	108079	Prkaa2	http://www.genome.jp/kegg-bin/show_pathway?mmu04150/mmu:108079%09yellow
Hippo signaling pathway	KEGG PATHWAY	mmu04390	'1/27'	157/8982	0.379242	0.478428	15901	Id1	http://www.genome.jp/kegg-bin/show_pathway?mmu04390/mmu:15901%09yellow
Hepatitis B	KEGG PATHWAY	mmu05161	'1/27'	163/8982	0.390554	0.485233	17395	Mmp9	http://www.genome.jp/kegg-bin/show_pathway?mmu05161/mmu:17395%09yellow
Herpes simplex virus 1 infection	KEGG PATHWAY	mmu05168	'2/27'	459/8982	0.404774	0.495395	667977/100043915	Gm8909/Gm4724	http://www.genome.jp/kegg-bin/show_pathway?mmu05168/mmu:667977%09red/mmu:100043915%09red
Neutrophil extracellular trap formation	KEGG PATHWAY	mmu04613	'1/27'	207/8982	0.467648	0.552842	14293	Fpr1	http://www.genome.jp/kegg-bin/show_pathway?mmu04613/mmu:14293%09yellow
Diabetic cardiomyopathy	KEGG PATHWAY	mmu05415	'1/27'	211/8982	0.474171	0.552842	17395	Mmp9	http://www.genome.jp/kegg-bin/show_pathway?mmu05415/mmu:17395%09yellow
Lipid and atherosclerosis	KEGG PATHWAY	mmu05417	'1/27'	216/8982	0.482217	0.552842	17395	Mmp9	http://www.genome.jp/kegg-bin/show_pathway?mmu05417/mmu:17395%09yellow
Transcriptional misregulation in cancer	KEGG PATHWAY	mmu05202	'1/27'	224/8982	0.494843	0.552842	17395	Mmp9	http://www.genome.jp/kegg-bin/show_pathway?mmu05202/mmu:17395%09yellow
Chemical carcinogenesis - receptor activation	KEGG PATHWAY	mmu05207	'1/27'	225/8982	0.496401	0.552842	54485	Dll4	http://www.genome.jp/kegg-bin/show_pathway?mmu05207/mmu:54485%09red
Viral carcinogenesis	KEGG PATHWAY	mmu05203	'1/27'	229/8982	0.502584	0.552842	667977	Gm8909	http://www.genome.jp/kegg-bin/show_pathway?mmu05203/mmu:667977%09red
Thermogenesis	KEGG PATHWAY	mmu04714	'1/27'	231/8982	0.505648	0.552842	108079	Prkaa2	http://www.genome.jp/kegg-bin/show_pathway?mmu04714/mmu:108079%09yellow
Epstein-Barr virus infection	KEGG PATHWAY	mmu05169	'1/27'	231/8982	0.505648	0.552842	667977	Gm8909	http://www.genome.jp/kegg-bin/show_pathway?mmu05169/mmu:667977%09red
Human immunodeficiency virus 1 infection	KEGG PATHWAY	mmu05170	'1/27'	240/8982	0.519213	0.560204	667977	Gm8909	http://www.genome.jp/kegg-bin/show_pathway?mmu05170/mmu:667977%09red
Human T-cell leukemia virus 1 infection	KEGG PATHWAY	mmu05166	'1/27'	250/8982	0.533865	0.568532	667977	Gm8909	http://www.genome.jp/kegg-bin/show_pathway?mmu05166/mmu:667977%09red
Parkinson disease	KEGG PATHWAY	mmu05012	'1/27'	264/8982	0.553658	0.58205	277468	Slc39a12	http://www.genome.jp/kegg-bin/show_pathway?mmu05012/mmu:277468%09red
MicroRNAs in cancer	KEGG PATHWAY	mmu05206	'1/27'	303/8982	0.604619	0.627579	17395	Mmp9	http://www.genome.jp/kegg-bin/show_pathway?mmu05206/mmu:17395%09yellow
PI3K-Akt signaling pathway	KEGG PATHWAY	mmu04151	'1/27'	359/8982	0.668109	0.679503	108079	Prkaa2	http://www.genome.jp/kegg-bin/show_pathway?mmu04151/mmu:108079%09yellow
Human papillomavirus infection	KEGG PATHWAY	mmu05165	'1/27'	362/8982	0.671217	0.679503	667977	Gm8909	http://www.genome.jp/kegg-bin/show_pathway?mmu05165/mmu:667977%09red
Alzheimer disease	KEGG PATHWAY	mmu05010	'1/27'	383/8982	0.692203	0.692203	277468	Slc39a12	http://www.genome.jp/kegg-bin/show_pathway?mmu05010/mmu:277468%09red

## Sheet: <KEGG 1-2> C5-6h--K15-6h
Term	database	ID	GeneRatio	BgRatio	Pvalue	Qvalue	geneIDs	geneNames	URL
Taste transduction	KEGG PATHWAY	mmu04742	'3/30'	92/8982	0.00345625	0.126131	242851/110326/12288	Gnat3/Tas1r1/Cacna1c	http://www.genome.jp/kegg-bin/show_pathway?mmu04742/mmu:242851%09yellow/mmu:110326%09red/mmu:12288%09red
IL-17 signaling pathway	KEGG PATHWAY	mmu04657	'3/30'	93/8982	0.00356346	0.126131	17395/16478/20306	Mmp9/Jund/Ccl7	http://www.genome.jp/kegg-bin/show_pathway?mmu04657/mmu:17395%09yellow/mmu:16478%09yellow/mmu:20306%09red
Viral protein interaction with cytokine and cytokine receptor	KEGG PATHWAY	mmu04061	'3/30'	95/8982	0.00378394	0.126131	20306/57266/22035	Ccl7/Cxcl14/Tnfsf10	http://www.genome.jp/kegg-bin/show_pathway?mmu04061/mmu:20306%09red/mmu:57266%09yellow/mmu:22035%09red
Fluid shear stress and atherosclerosis	KEGG PATHWAY	mmu05418	'3/30'	148/8982	0.0128528	0.308042	17395/14859/14733	Mmp9/Gsta3/Gpc1	http://www.genome.jp/kegg-bin/show_pathway?mmu05418/mmu:17395%09yellow/mmu:14859%09yellow/mmu:14733%09yellow
Cytokine-cytokine receptor interaction	KEGG PATHWAY	mmu04060	'4/30'	292/8982	0.0154021	0.308042	14562/20306/57266/22035	Gdf3/Ccl7/Cxcl14/Tnfsf10	http://www.genome.jp/kegg-bin/show_pathway?mmu04060/mmu:14562%09yellow/mmu:20306%09red/mmu:57266%09yellow/mmu:22035%09red
Proteoglycans in cancer	KEGG PATHWAY	mmu05205	'3/30'	205/8982	0.0302525	0.478883	17395/14362/14733	Mmp9/Fzd1/Gpc1	http://www.genome.jp/kegg-bin/show_pathway?mmu05205/mmu:17395%09yellow/mmu:14362%09yellow/mmu:14733%09yellow
Endocrine resistance	KEGG PATHWAY	mmu01522	'2/30'	93/8982	0.0382386	0.478883	17395/13388	Mmp9/Dll1	http://www.genome.jp/kegg-bin/show_pathway?mmu01522/mmu:17395%09yellow/mmu:13388%09yellow
Chemical carcinogenesis - receptor activation	KEGG PATHWAY	mmu05207	'3/30'	225/8982	0.0383107	0.478883	14859/13388/12288	Gsta3/Dll1/Cacna1c	http://www.genome.jp/kegg-bin/show_pathway?mmu05207/mmu:14859%09yellow/mmu:13388%09yellow/mmu:12288%09red
Growth hormone synthesis, secretion and action	KEGG PATHWAY	mmu04935	'2/30'	116/8982	0.0568852	0.482951	58991/12288	Ghrl/Cacna1c	http://www.genome.jp/kegg-bin/show_pathway?mmu04935/mmu:58991%09red/mmu:12288%09red
Serotonergic synapse	KEGG PATHWAY	mmu04726	'2/30'	131/8982	0.0704389	0.482951	15567/12288	Slc6a4/Cacna1c	http://www.genome.jp/kegg-bin/show_pathway?mmu04726/mmu:15567%09yellow/mmu:12288%09red
Breast cancer	KEGG PATHWAY	mmu05224	'2/30'	147/8982	0.0859379	0.482951	14362/13388	Fzd1/Dll1	http://www.genome.jp/kegg-bin/show_pathway?mmu05224/mmu:14362%09yellow/mmu:13388%09yellow
Collecting duct acid secretion	KEGG PATHWAY	mmu04966	'1/30'	27/8982	0.0864914	0.482951	56365	Clcnkb	http://www.genome.jp/kegg-bin/show_pathway?mmu04966/mmu:56365%09yellow
Hippo signaling pathway	KEGG PATHWAY	mmu04390	'2/30'	157/8982	0.0961083	0.482951	14362/23859	Fzd1/Dlg2	http://www.genome.jp/kegg-bin/show_pathway?mmu04390/mmu:14362%09yellow/mmu:23859%09red
Cushing syndrome	KEGG PATHWAY	mmu04934	'2/30'	162/8982	0.10132	0.482951	14362/12288	Fzd1/Cacna1c	http://www.genome.jp/kegg-bin/show_pathway?mmu04934/mmu:14362%09yellow/mmu:12288%09red
Tight junction	KEGG PATHWAY	mmu04530	'2/30'	167/8982	0.106611	0.482951	56332/23859	Amotl2/Dlg2	http://www.genome.jp/kegg-bin/show_pathway?mmu04530/mmu:56332%09red/mmu:23859%09red
Base excision repair	KEGG PATHWAY	mmu03410	'1/30'	36/8982	0.11368	0.482951	22256	Ung	http://www.genome.jp/kegg-bin/show_pathway?mmu03410/mmu:22256%09yellow
Primary immunodeficiency	KEGG PATHWAY	mmu05340	'1/30'	36/8982	0.11368	0.482951	22256	Ung	http://www.genome.jp/kegg-bin/show_pathway?mmu05340/mmu:22256%09yellow
Hepatocellular carcinoma	KEGG PATHWAY	mmu05225	'2/30'	174/8982	0.114144	0.482951	14362/14859	Fzd1/Gsta3	http://www.genome.jp/kegg-bin/show_pathway?mmu05225/mmu:14362%09yellow/mmu:14859%09yellow
Bladder cancer	KEGG PATHWAY	mmu05219	'1/30'	41/8982	0.128445	0.482951	17395	Mmp9	http://www.genome.jp/kegg-bin/show_pathway?mmu05219/mmu:17395%09yellow
Chemokine signaling pathway	KEGG PATHWAY	mmu04062	'2/30'	192/8982	0.134121	0.482951	20306/57266	Ccl7/Cxcl14	http://www.genome.jp/kegg-bin/show_pathway?mmu04062/mmu:20306%09red/mmu:57266%09yellow
Alzheimer disease	KEGG PATHWAY	mmu05010	'3/30'	383/8982	0.134177	0.482951	14362/72027/12288	Fzd1/Slc39a4/Cacna1c	http://www.genome.jp/kegg-bin/show_pathway?mmu05010/mmu:14362%09yellow/mmu:72027%09yellow/mmu:12288%09red
Type II diabetes mellitus	KEGG PATHWAY	mmu04930	'1/30'	48/8982	0.148718	0.482951	12288	Cacna1c	http://www.genome.jp/kegg-bin/show_pathway?mmu04930/mmu:12288%09red
Carbohydrate digestion and absorption	KEGG PATHWAY	mmu04973	'1/30'	48/8982	0.148718	0.482951	242851	Gnat3	http://www.genome.jp/kegg-bin/show_pathway?mmu04973/mmu:242851%09yellow
Lipid and atherosclerosis	KEGG PATHWAY	mmu05417	'2/30'	216/8982	0.161892	0.482951	17395/22035	Mmp9/Tnfsf10	http://www.genome.jp/kegg-bin/show_pathway?mmu05417/mmu:17395%09yellow/mmu:22035%09red
Mineral absorption	KEGG PATHWAY	mmu04978	'1/30'	54/8982	0.16573	0.482951	72027	Slc39a4	http://www.genome.jp/kegg-bin/show_pathway?mmu04978/mmu:72027%09yellow
cAMP signaling pathway	KEGG PATHWAY	mmu04024	'2/30'	220/8982	0.166625	0.482951	58991/12288	Ghrl/Cacna1c	http://www.genome.jp/kegg-bin/show_pathway?mmu04024/mmu:58991%09red/mmu:12288%09red
Notch signaling pathway	KEGG PATHWAY	mmu04330	'1/30'	60/8982	0.182414	0.482951	13388	Dll1	http://www.genome.jp/kegg-bin/show_pathway?mmu04330/mmu:13388%09yellow
GnRH secretion	KEGG PATHWAY	mmu04929	'1/30'	63/8982	0.190635	0.482951	12288	Cacna1c	http://www.genome.jp/kegg-bin/show_pathway?mmu04929/mmu:12288%09red
Basal cell carcinoma	KEGG PATHWAY	mmu05217	'1/30'	63/8982	0.190635	0.482951	14362	Fzd1	http://www.genome.jp/kegg-bin/show_pathway?mmu05217/mmu:14362%09yellow
Glycolysis / Gluconeogenesis	KEGG PATHWAY	mmu00010	'1/30'	67/8982	0.201471	0.482951	13808	Eno3	http://www.genome.jp/kegg-bin/show_pathway?mmu00010/mmu:13808%09yellow
Long-term potentiation	KEGG PATHWAY	mmu04720	'1/30'	67/8982	0.201471	0.482951	12288	Cacna1c	http://www.genome.jp/kegg-bin/show_pathway?mmu04720/mmu:12288%09red
Amphetamine addiction	KEGG PATHWAY	mmu05031	'1/30'	69/8982	0.206837	0.482951	12288	Cacna1c	http://www.genome.jp/kegg-bin/show_pathway?mmu05031/mmu:12288%09red
Type I diabetes mellitus	KEGG PATHWAY	mmu04940	'1/30'	70/8982	0.209507	0.482951	19275	Ptprn	http://www.genome.jp/kegg-bin/show_pathway?mmu04940/mmu:19275%09yellow
Drug metabolism - cytochrome P450	KEGG PATHWAY	mmu00982	'1/30'	71/8982	0.212168	0.482951	14859	Gsta3	http://www.genome.jp/kegg-bin/show_pathway?mmu00982/mmu:14859%09yellow
Glutathione metabolism	KEGG PATHWAY	mmu00480	'1/30'	72/8982	0.21482	0.482951	14859	Gsta3	http://www.genome.jp/kegg-bin/show_pathway?mmu00480/mmu:14859%09yellow
Cortisol synthesis and secretion	KEGG PATHWAY	mmu04927	'1/30'	72/8982	0.21482	0.482951	12288	Cacna1c	http://www.genome.jp/kegg-bin/show_pathway?mmu04927/mmu:12288%09red
Metabolism of xenobiotics by cytochrome P450	KEGG PATHWAY	mmu00980	'1/30'	73/8982	0.217464	0.482951	14859	Gsta3	http://www.genome.jp/kegg-bin/show_pathway?mmu00980/mmu:14859%09yellow
Thyroid hormone synthesis	KEGG PATHWAY	mmu04918	'1/30'	74/8982	0.220099	0.482951	11657	Alb	http://www.genome.jp/kegg-bin/show_pathway?mmu04918/mmu:11657%09red
Renin secretion	KEGG PATHWAY	mmu04924	'1/30'	76/8982	0.225343	0.482951	12288	Cacna1c	http://www.genome.jp/kegg-bin/show_pathway?mmu04924/mmu:12288%09red
Synaptic vesicle cycle	KEGG PATHWAY	mmu04721	'1/30'	77/8982	0.227953	0.482951	15567	Slc6a4	http://www.genome.jp/kegg-bin/show_pathway?mmu04721/mmu:15567%09yellow
Arrhythmogenic right ventricular cardiomyopathy	KEGG PATHWAY	mmu05412	'1/30'	77/8982	0.227953	0.482951	12288	Cacna1c	http://www.genome.jp/kegg-bin/show_pathway?mmu05412/mmu:12288%09red
Biosynthesis of amino acids	KEGG PATHWAY	mmu01230	'1/30'	79/8982	0.233146	0.482951	13808	Eno3	http://www.genome.jp/kegg-bin/show_pathway?mmu01230/mmu:13808%09yellow
Platinum drug resistance	KEGG PATHWAY	mmu01524	'1/30'	80/8982	0.23573	0.482951	14859	Gsta3	http://www.genome.jp/kegg-bin/show_pathway?mmu01524/mmu:14859%09yellow
RNA degradation	KEGG PATHWAY	mmu03018	'1/30'	84/8982	0.245982	0.482951	13808	Eno3	http://www.genome.jp/kegg-bin/show_pathway?mmu03018/mmu:13808%09yellow
Chemical carcinogenesis - DNA adducts	KEGG PATHWAY	mmu05204	'1/30'	84/8982	0.245982	0.482951	14859	Gsta3	http://www.genome.jp/kegg-bin/show_pathway?mmu05204/mmu:14859%09yellow
Insulin secretion	KEGG PATHWAY	mmu04911	'1/30'	86/8982	0.251058	0.482951	12288	Cacna1c	http://www.genome.jp/kegg-bin/show_pathway?mmu04911/mmu:12288%09red
Cardiac muscle contraction	KEGG PATHWAY	mmu04260	'1/30'	87/8982	0.253584	0.482951	12288	Cacna1c	http://www.genome.jp/kegg-bin/show_pathway?mmu04260/mmu:12288%09red
Th1 and Th2 cell differentiation	KEGG PATHWAY	mmu04658	'1/30'	88/8982	0.256102	0.482951	13388	Dll1	http://www.genome.jp/kegg-bin/show_pathway?mmu04658/mmu:13388%09yellow
MAPK signaling pathway	KEGG PATHWAY	mmu04010	'2/30'	294/8982	0.257428	0.482951	16478/12288	Jund/Cacna1c	http://www.genome.jp/kegg-bin/show_pathway?mmu04010/mmu:16478%09yellow/mmu:12288%09red
PPAR signaling pathway	KEGG PATHWAY	mmu03320	'1/30'	89/8982	0.258611	0.482951	13168	Dbil5	http://www.genome.jp/kegg-bin/show_pathway?mmu03320/mmu:13168%09red
GABAergic synapse	KEGG PATHWAY	mmu04727	'1/30'	89/8982	0.258611	0.482951	12288	Cacna1c	http://www.genome.jp/kegg-bin/show_pathway?mmu04727/mmu:12288%09red
GnRH signaling pathway	KEGG PATHWAY	mmu04912	'1/30'	90/8982	0.261112	0.482951	12288	Cacna1c	http://www.genome.jp/kegg-bin/show_pathway?mmu04912/mmu:12288%09red
Hypertrophic cardiomyopathy	KEGG PATHWAY	mmu05410	'1/30'	91/8982	0.263605	0.482951	12288	Cacna1c	http://www.genome.jp/kegg-bin/show_pathway?mmu05410/mmu:12288%09red
Drug metabolism - other enzymes	KEGG PATHWAY	mmu00983	'1/30'	92/8982	0.266089	0.482951	14859	Gsta3	http://www.genome.jp/kegg-bin/show_pathway?mmu00983/mmu:14859%09yellow
MicroRNAs in cancer	KEGG PATHWAY	mmu05206	'2/30'	303/8982	0.268691	0.482951	17395/387189	Mmp9/Mir194-1	http://www.genome.jp/kegg-bin/show_pathway?mmu05206/mmu:17395%09yellow/mmu:387189%09red
Dilated cardiomyopathy	KEGG PATHWAY	mmu05414	'1/30'	94/8982	0.271035	0.482951	12288	Cacna1c	http://www.genome.jp/kegg-bin/show_pathway?mmu05414/mmu:12288%09red
Circadian entrainment	KEGG PATHWAY	mmu04713	'1/30'	98/8982	0.280829	0.482951	12288	Cacna1c	http://www.genome.jp/kegg-bin/show_pathway?mmu04713/mmu:12288%09red
Prostate cancer	KEGG PATHWAY	mmu05215	'1/30'	99/8982	0.283257	0.482951	17395	Mmp9	http://www.genome.jp/kegg-bin/show_pathway?mmu05215/mmu:17395%09yellow
Melanogenesis	KEGG PATHWAY	mmu04916	'1/30'	100/8982	0.285678	0.482951	14362	Fzd1	http://www.genome.jp/kegg-bin/show_pathway?mmu04916/mmu:14362%09yellow
Aldosterone synthesis and secretion	KEGG PATHWAY	mmu04925	'1/30'	102/8982	0.290495	0.482951	12288	Cacna1c	http://www.genome.jp/kegg-bin/show_pathway?mmu04925/mmu:12288%09red
Parathyroid hormone synthesis, secretion and action	KEGG PATHWAY	mmu04928	'1/30'	108/8982	0.30476	0.482951	16478	Jund	http://www.genome.jp/kegg-bin/show_pathway?mmu04928/mmu:16478%09yellow
Protein digestion and absorption	KEGG PATHWAY	mmu04974	'1/30'	108/8982	0.30476	0.482951	12831	Col5a1	http://www.genome.jp/kegg-bin/show_pathway?mmu04974/mmu:12831%09red
Cholinergic synapse	KEGG PATHWAY	mmu04725	'1/30'	112/8982	0.314116	0.482951	12288	Cacna1c	http://www.genome.jp/kegg-bin/show_pathway?mmu04725/mmu:12288%09red
TNF signaling pathway	KEGG PATHWAY	mmu04668	'1/30'	113/8982	0.316435	0.482951	17395	Mmp9	http://www.genome.jp/kegg-bin/show_pathway?mmu04668/mmu:17395%09yellow
Glutamatergic synapse	KEGG PATHWAY	mmu04724	'1/30'	113/8982	0.316435	0.482951	12288	Cacna1c	http://www.genome.jp/kegg-bin/show_pathway?mmu04724/mmu:12288%09red
HIF-1 signaling pathway	KEGG PATHWAY	mmu04066	'1/30'	114/8982	0.318748	0.482951	13808	Eno3	http://www.genome.jp/kegg-bin/show_pathway?mmu04066/mmu:13808%09yellow
Leukocyte transendothelial migration	KEGG PATHWAY	mmu04670	'1/30'	118/8982	0.327921	0.483875	17395	Mmp9	http://www.genome.jp/kegg-bin/show_pathway?mmu04670/mmu:17395%09yellow
Carbon metabolism	KEGG PATHWAY	mmu01200	'1/30'	121/8982	0.334723	0.483875	13808	Eno3	http://www.genome.jp/kegg-bin/show_pathway?mmu01200/mmu:13808%09yellow
Natural killer cell mediated cytotoxicity	KEGG PATHWAY	mmu04650	'1/30'	121/8982	0.334723	0.483875	22035	Tnfsf10	http://www.genome.jp/kegg-bin/show_pathway?mmu04650/mmu:22035%09red
Human papillomavirus infection	KEGG PATHWAY	mmu05165	'2/30'	362/8982	0.342282	0.483875	14362/23859	Fzd1/Dlg2	http://www.genome.jp/kegg-bin/show_pathway?mmu05165/mmu:14362%09yellow/mmu:23859%09red
Osteoclast differentiation	KEGG PATHWAY	mmu04380	'1/30'	128/8982	0.350335	0.483875	16478	Jund	http://www.genome.jp/kegg-bin/show_pathway?mmu04380/mmu:16478%09yellow
Relaxin signaling pathway	KEGG PATHWAY	mmu04926	'1/30'	129/8982	0.352537	0.483875	17395	Mmp9	http://www.genome.jp/kegg-bin/show_pathway?mmu04926/mmu:17395%09yellow
FoxO signaling pathway	KEGG PATHWAY	mmu04068	'1/30'	131/8982	0.356917	0.483875	22035	Tnfsf10	http://www.genome.jp/kegg-bin/show_pathway?mmu04068/mmu:22035%09red
Estrogen signaling pathway	KEGG PATHWAY	mmu04915	'1/30'	134/8982	0.363435	0.483875	17395	Mmp9	http://www.genome.jp/kegg-bin/show_pathway?mmu04915/mmu:17395%09yellow
Dopaminergic synapse	KEGG PATHWAY	mmu04728	'1/30'	135/8982	0.365593	0.483875	12288	Cacna1c	http://www.genome.jp/kegg-bin/show_pathway?mmu04728/mmu:12288%09red
Apoptosis	KEGG PATHWAY	mmu04210	'1/30'	136/8982	0.367745	0.483875	22035	Tnfsf10	http://www.genome.jp/kegg-bin/show_pathway?mmu04210/mmu:22035%09red
Signaling pathways regulating pluripotency of stem cells	KEGG PATHWAY	mmu04550	'1/30'	140/8982	0.376279	0.48585	14362	Fzd1	http://www.genome.jp/kegg-bin/show_pathway?mmu04550/mmu:14362%09yellow
Vascular smooth muscle contraction	KEGG PATHWAY	mmu04270	'1/30'	144/8982	0.384703	0.48585	12288	Cacna1c	http://www.genome.jp/kegg-bin/show_pathway?mmu04270/mmu:12288%09red
Ubiquitin mediated proteolysis	KEGG PATHWAY	mmu04120	'1/30'	147/8982	0.390948	0.48585	17318	Mid1	http://www.genome.jp/kegg-bin/show_pathway?mmu04120/mmu:17318%09red
Retrograde endocannabinoid signaling	KEGG PATHWAY	mmu04723	'1/30'	148/8982	0.393016	0.48585	12288	Cacna1c	http://www.genome.jp/kegg-bin/show_pathway?mmu04723/mmu:12288%09red
Gastric cancer	KEGG PATHWAY	mmu05226	'1/30'	150/8982	0.397132	0.48585	14362	Fzd1	http://www.genome.jp/kegg-bin/show_pathway?mmu05226/mmu:14362%09yellow
Adrenergic signaling in cardiomyocytes	KEGG PATHWAY	mmu04261	'1/30'	152/8982	0.401221	0.48585	12288	Cacna1c	http://www.genome.jp/kegg-bin/show_pathway?mmu04261/mmu:12288%09red
Oxytocin signaling pathway	KEGG PATHWAY	mmu04921	'1/30'	153/8982	0.403255	0.48585	12288	Cacna1c	http://www.genome.jp/kegg-bin/show_pathway?mmu04921/mmu:12288%09red
mTOR signaling pathway	KEGG PATHWAY	mmu04150	'1/30'	157/8982	0.411326	0.489674	14362	Fzd1	http://www.genome.jp/kegg-bin/show_pathway?mmu04150/mmu:14362%09yellow
Hepatitis B	KEGG PATHWAY	mmu05161	'1/30'	163/8982	0.423235	0.497923	17395	Mmp9	http://www.genome.jp/kegg-bin/show_pathway?mmu05161/mmu:17395%09yellow
Wnt signaling pathway	KEGG PATHWAY	mmu04310	'1/30'	169/8982	0.43491	0.502917	14362	Fzd1	http://www.genome.jp/kegg-bin/show_pathway?mmu04310/mmu:14362%09yellow
cGMP-PKG signaling pathway	KEGG PATHWAY	mmu04022	'1/30'	173/8982	0.442567	0.502917	12288	Cacna1c	http://www.genome.jp/kegg-bin/show_pathway?mmu04022/mmu:12288%09red
Influenza A	KEGG PATHWAY	mmu05164	'1/30'	173/8982	0.442567	0.502917	22035	Tnfsf10	http://www.genome.jp/kegg-bin/show_pathway?mmu05164/mmu:22035%09red
Necroptosis	KEGG PATHWAY	mmu04217	'1/30'	176/8982	0.448243	0.503644	22035	Tnfsf10	http://www.genome.jp/kegg-bin/show_pathway?mmu04217/mmu:22035%09red
Herpes simplex virus 1 infection	KEGG PATHWAY	mmu05168	'2/30'	459/8982	0.458075	0.504867	100043915/22654	Gm4724/Zfp13	http://www.genome.jp/kegg-bin/show_pathway?mmu05168/mmu:100043915%09red/mmu:22654%09red
Phagosome	KEGG PATHWAY	mmu04145	'1/30'	182/8982	0.459429	0.504867	17167	Marco	http://www.genome.jp/kegg-bin/show_pathway?mmu04145/mmu:17167%09yellow
Pathways of neurodegeneration - multiple diseases	KEGG PATHWAY	mmu05022	'2/30'	471/8982	0.471676	0.512691	14362/12288	Fzd1/Cacna1c	http://www.genome.jp/kegg-bin/show_pathway?mmu05022/mmu:14362%09yellow/mmu:12288%09red
Diabetic cardiomyopathy	KEGG PATHWAY	mmu05415	'1/30'	211/8982	0.510475	0.548898	17395	Mmp9	http://www.genome.jp/kegg-bin/show_pathway?mmu05415/mmu:17395%09yellow
Chemical carcinogenesis - reactive oxygen species	KEGG PATHWAY	mmu05208	'1/30'	222/8982	0.528591	0.559805	14859	Gsta3	http://www.genome.jp/kegg-bin/show_pathway?mmu05208/mmu:14859%09yellow
Transcriptional misregulation in cancer	KEGG PATHWAY	mmu05202	'1/30'	224/8982	0.531815	0.559805	17395	Mmp9	http://www.genome.jp/kegg-bin/show_pathway?mmu05202/mmu:17395%09yellow
Calcium signaling pathway	KEGG PATHWAY	mmu04020	'1/30'	240/8982	0.556847	0.580049	12288	Cacna1c	http://www.genome.jp/kegg-bin/show_pathway?mmu04020/mmu:12288%09red
Salmonella infection	KEGG PATHWAY	mmu05132	'1/30'	253/8982	0.576228	0.594049	22035	Tnfsf10	http://www.genome.jp/kegg-bin/show_pathway?mmu05132/mmu:22035%09red
Parkinson disease	KEGG PATHWAY	mmu05012	'1/30'	264/8982	0.591985	0.603609	72027	Slc39a4	http://www.genome.jp/kegg-bin/show_pathway?mmu05012/mmu:72027%09yellow
Prion disease	KEGG PATHWAY	mmu05020	'1/30'	268/8982	0.597573	0.603609	12288	Cacna1c	http://www.genome.jp/kegg-bin/show_pathway?mmu05020/mmu:12288%09red
Neuroactive ligand-receptor interaction	KEGG PATHWAY	mmu04080	'1/30'	386/8982	0.732851	0.732851	58991	Ghrl	http://www.genome.jp/kegg-bin/show_pathway?mmu04080/mmu:58991%09red

## Sheet: <Venn 1> C5-6h--K9.K15-6h
	SN	[Venn_Mock_6h] Common elements in C5-6h--K9-6h C5-6h--K15-6h:
	1	Viral protein interaction with cytokine and cytokine receptor
	2	Fluid shear stress and atherosclerosis
	3	Cytokine-cytokine receptor interaction
	4	Type I diabetes mellitus
	5	Chemokine signaling pathway
	6	Endocrine resistance
	7	Tight junction
	8	Phagosome
	9	Bladder cancer
	10	Proteoglycans in cancer
	11	Carbohydrate digestion and absorption
	12	Notch signaling pathway
	13	Biosynthesis of amino acids
	14	Th1 and Th2 cell differentiation
	15	Hypertrophic cardiomyopathy
	16	Taste transduction
	17	IL-17 signaling pathway
	18	Prostate cancer
	19	Aldosterone synthesis and secretion
	20	Parathyroid hormone synthesis, secretion and action
	21	TNF signaling pathway
	22	Leukocyte transendothelial migration
	23	Carbon metabolism
	24	Relaxin signaling pathway
	25	Neuroactive ligand-receptor interaction
	26	FoxO signaling pathway
	27	Estrogen signaling pathway
	28	Signaling pathways regulating pluripotency of stem cells
	29	Breast cancer
	30	Oxytocin signaling pathway
	31	mTOR signaling pathway
	32	Hippo signaling pathway
	33	Hepatitis B
	34	Herpes simplex virus 1 infection
	35	Diabetic cardiomyopathy
	36	Lipid and atherosclerosis
	37	Transcriptional misregulation in cancer
	38	Chemical carcinogenesis - receptor activation
	39	Parkinson disease
	40	MicroRNAs in cancer
	41	Human papillomavirus infection
	42	Alzheimer disease

## Sheet: <KEGG 2-1> C5-24h--K9-24h
Term	database	ID	GeneRatio	BgRatio	Pvalue	Qvalue	geneIDs	geneNames	URL
Hematopoietic cell lineage	KEGG PATHWAY	mmu04640	'3/24'	94/8982	0.00191578	0.160926	14255/109700/233274	Flt3/Itga1/Siglech	http://www.genome.jp/kegg-bin/show_pathway?mmu04640/mmu:14255%09red/mmu:109700%09yellow/mmu:233274%09red
PI3K-Akt signaling pathway	KEGG PATHWAY	mmu04151	'4/24'	359/8982	0.0141465	0.394604	16367/18595/14255/109700	Irs1/Pdgfra/Flt3/Itga1	http://www.genome.jp/kegg-bin/show_pathway?mmu04151/mmu:16367%09red/mmu:18595%09yellow/mmu:14255%09red/mmu:109700%09yellow
Central carbon metabolism in cancer	KEGG PATHWAY	mmu05230	'2/24'	69/8982	0.0143946	0.394604	18595/14255	Pdgfra/Flt3	http://www.genome.jp/kegg-bin/show_pathway?mmu05230/mmu:18595%09yellow/mmu:14255%09red
IL-17 signaling pathway	KEGG PATHWAY	mmu04657	'2/24'	93/8982	0.0252491	0.394604	17395/14283	Mmp9/Fosl1	http://www.genome.jp/kegg-bin/show_pathway?mmu04657/mmu:17395%09yellow/mmu:14283%09red
Prostate cancer	KEGG PATHWAY	mmu05215	'2/24'	99/8982	0.0283548	0.394604	18595/17395	Pdgfra/Mmp9	http://www.genome.jp/kegg-bin/show_pathway?mmu05215/mmu:18595%09yellow/mmu:17395%09yellow
TNF signaling pathway	KEGG PATHWAY	mmu04668	'2/24'	113/8982	0.0361623	0.394604	17395/69601	Mmp9/Dab2ip	http://www.genome.jp/kegg-bin/show_pathway?mmu04668/mmu:17395%09yellow/mmu:69601%09red
MicroRNAs in cancer	KEGG PATHWAY	mmu05206	'3/24'	303/8982	0.0455791	0.394604	16367/18595/17395	Irs1/Pdgfra/Mmp9	http://www.genome.jp/kegg-bin/show_pathway?mmu05206/mmu:16367%09red/mmu:18595%09yellow/mmu:17395%09yellow
Estrogen signaling pathway	KEGG PATHWAY	mmu04915	'2/24'	134/8982	0.0492313	0.394604	17395/16668	Mmp9/Krt18	http://www.genome.jp/kegg-bin/show_pathway?mmu04915/mmu:17395%09yellow/mmu:16668%09red
Phospholipase D signaling pathway	KEGG PATHWAY	mmu04072	'2/24'	149/8982	0.0594671	0.394604	18595/103967	Pdgfra/Dnm3	http://www.genome.jp/kegg-bin/show_pathway?mmu04072/mmu:18595%09yellow/mmu:103967%09yellow
Asthma	KEGG PATHWAY	mmu05310	'1/24'	25/8982	0.0647855	0.394604	19074	Prg2	http://www.genome.jp/kegg-bin/show_pathway?mmu05310/mmu:19074%09yellow
Axon guidance	KEGG PATHWAY	mmu04360	'2/24'	181/8982	0.083474	0.394604	117606/235611	Boc/Plxnb1	http://www.genome.jp/kegg-bin/show_pathway?mmu04360/mmu:117606%09yellow/mmu:235611%09yellow
Primary immunodeficiency	KEGG PATHWAY	mmu05340	'1/24'	36/8982	0.0919988	0.394604	11628	Aicda	http://www.genome.jp/kegg-bin/show_pathway?mmu05340/mmu:11628%09yellow
Aldosterone-regulated sodium reabsorption	KEGG PATHWAY	mmu04960	'1/24'	38/8982	0.0968644	0.394604	16367	Irs1	http://www.genome.jp/kegg-bin/show_pathway?mmu04960/mmu:16367%09red
Focal adhesion	KEGG PATHWAY	mmu04510	'2/24'	201/8982	0.0997668	0.394604	18595/109700	Pdgfra/Itga1	http://www.genome.jp/kegg-bin/show_pathway?mmu04510/mmu:18595%09yellow/mmu:109700%09yellow
Bladder cancer	KEGG PATHWAY	mmu05219	'1/24'	41/8982	0.104116	0.394604	17395	Mmp9	http://www.genome.jp/kegg-bin/show_pathway?mmu05219/mmu:17395%09yellow
Diabetic cardiomyopathy	KEGG PATHWAY	mmu05415	'2/24'	211/8982	0.108233	0.394604	16367/17395	Irs1/Mmp9	http://www.genome.jp/kegg-bin/show_pathway?mmu05415/mmu:16367%09red/mmu:17395%09yellow
Intestinal immune network for IgA production	KEGG PATHWAY	mmu04672	'1/24'	43/8982	0.108919	0.394604	11628	Aicda	http://www.genome.jp/kegg-bin/show_pathway?mmu04672/mmu:11628%09yellow
cAMP signaling pathway	KEGG PATHWAY	mmu04024	'2/24'	220/8982	0.116016	0.394604	19049/22355	Ppp1r1b/Vipr2	http://www.genome.jp/kegg-bin/show_pathway?mmu04024/mmu:19049%09yellow/mmu:22355%09yellow
Regulation of actin cytoskeleton	KEGG PATHWAY	mmu04810	'2/24'	220/8982	0.116016	0.394604	18595/109700	Pdgfra/Itga1	http://www.genome.jp/kegg-bin/show_pathway?mmu04810/mmu:18595%09yellow/mmu:109700%09yellow
Transcriptional misregulation in cancer	KEGG PATHWAY	mmu05202	'2/24'	224/8982	0.119522	0.394604	17395/14255	Mmp9/Flt3	http://www.genome.jp/kegg-bin/show_pathway?mmu05202/mmu:17395%09yellow/mmu:14255%09red
Type II diabetes mellitus	KEGG PATHWAY	mmu04930	'1/24'	48/8982	0.12082	0.394604	16367	Irs1	http://www.genome.jp/kegg-bin/show_pathway?mmu04930/mmu:16367%09red
Cocaine addiction	KEGG PATHWAY	mmu05030	'1/24'	48/8982	0.12082	0.394604	19049	Ppp1r1b	http://www.genome.jp/kegg-bin/show_pathway?mmu05030/mmu:19049%09yellow
Ras signaling pathway	KEGG PATHWAY	mmu04014	'2/24'	235/8982	0.129304	0.394604	18595/14255	Pdgfra/Flt3	http://www.genome.jp/kegg-bin/show_pathway?mmu04014/mmu:18595%09yellow/mmu:14255%09red
Regulation of lipolysis in adipocytes	KEGG PATHWAY	mmu04923	'1/24'	56/8982	0.139545	0.394604	16367	Irs1	http://www.genome.jp/kegg-bin/show_pathway?mmu04923/mmu:16367%09red
Hedgehog signaling pathway	KEGG PATHWAY	mmu04340	'1/24'	58/8982	0.144166	0.394604	117606	Boc	http://www.genome.jp/kegg-bin/show_pathway?mmu04340/mmu:117606%09yellow
Endocrine and other factor-regulated calcium reabsorption	KEGG PATHWAY	mmu04961	'1/24'	61/8982	0.151054	0.394604	103967	Dnm3	http://www.genome.jp/kegg-bin/show_pathway?mmu04961/mmu:103967%09yellow
Legionellosis	KEGG PATHWAY	mmu05134	'1/24'	61/8982	0.151054	0.394604	17940	Naip1	http://www.genome.jp/kegg-bin/show_pathway?mmu05134/mmu:17940%09yellow
Longevity regulating pathway - multiple species	KEGG PATHWAY	mmu04213	'1/24'	62/8982	0.153337	0.394604	16367	Irs1	http://www.genome.jp/kegg-bin/show_pathway?mmu04213/mmu:16367%09red
Endocytosis	KEGG PATHWAY	mmu04144	'2/24'	272/8982	0.163498	0.394604	18595/103967	Pdgfra/Dnm3	http://www.genome.jp/kegg-bin/show_pathway?mmu04144/mmu:18595%09yellow/mmu:103967%09yellow
Amphetamine addiction	KEGG PATHWAY	mmu05031	'1/24'	69/8982	0.169161	0.394604	19049	Ppp1r1b	http://www.genome.jp/kegg-bin/show_pathway?mmu05031/mmu:19049%09yellow
Acute myeloid leukemia	KEGG PATHWAY	mmu05221	'1/24'	70/8982	0.171398	0.394604	14255	Flt3	http://www.genome.jp/kegg-bin/show_pathway?mmu05221/mmu:14255%09red
Adipocytokine signaling pathway	KEGG PATHWAY	mmu04920	'1/24'	71/8982	0.173629	0.394604	16367	Irs1	http://www.genome.jp/kegg-bin/show_pathway?mmu04920/mmu:16367%09red
Melanoma	KEGG PATHWAY	mmu05218	'1/24'	72/8982	0.175855	0.394604	18595	Pdgfra	http://www.genome.jp/kegg-bin/show_pathway?mmu05218/mmu:18595%09yellow
Glioma	KEGG PATHWAY	mmu05214	'1/24'	74/8982	0.180289	0.394604	18595	Pdgfra	http://www.genome.jp/kegg-bin/show_pathway?mmu05214/mmu:18595%09yellow
Cytokine-cytokine receptor interaction	KEGG PATHWAY	mmu04060	'2/24'	292/8982	0.182645	0.394604	14562/240873	Gdf3/Tnfsf18	http://www.genome.jp/kegg-bin/show_pathway?mmu04060/mmu:14562%09yellow/mmu:240873%09red
MAPK signaling pathway	KEGG PATHWAY	mmu04010	'2/24'	294/8982	0.18458	0.394604	18595/14255	Pdgfra/Flt3	http://www.genome.jp/kegg-bin/show_pathway?mmu04010/mmu:18595%09yellow/mmu:14255%09red
Bacterial invasion of epithelial cells	KEGG PATHWAY	mmu05100	'1/24'	76/8982	0.1847	0.394604	103967	Dnm3	http://www.genome.jp/kegg-bin/show_pathway?mmu05100/mmu:103967%09yellow
Synaptic vesicle cycle	KEGG PATHWAY	mmu04721	'1/24'	77/8982	0.186897	0.394604	103967	Dnm3	http://www.genome.jp/kegg-bin/show_pathway?mmu04721/mmu:103967%09yellow
Arrhythmogenic right ventricular cardiomyopathy	KEGG PATHWAY	mmu05412	'1/24'	77/8982	0.186897	0.394604	109700	Itga1	http://www.genome.jp/kegg-bin/show_pathway?mmu05412/mmu:109700%09yellow
EGFR tyrosine kinase inhibitor resistance	KEGG PATHWAY	mmu01521	'1/24'	79/8982	0.191275	0.394604	18595	Pdgfra	http://www.genome.jp/kegg-bin/show_pathway?mmu01521/mmu:18595%09yellow
Gap junction	KEGG PATHWAY	mmu04540	'1/24'	86/8982	0.206417	0.394604	18595	Pdgfra	http://www.genome.jp/kegg-bin/show_pathway?mmu04540/mmu:18595%09yellow
ECM-receptor interaction	KEGG PATHWAY	mmu04512	'1/24'	88/8982	0.210694	0.394604	109700	Itga1	http://www.genome.jp/kegg-bin/show_pathway?mmu04512/mmu:109700%09yellow
Longevity regulating pathway	KEGG PATHWAY	mmu04211	'1/24'	90/8982	0.214948	0.394604	16367	Irs1	http://www.genome.jp/kegg-bin/show_pathway?mmu04211/mmu:16367%09red
Hypertrophic cardiomyopathy	KEGG PATHWAY	mmu05410	'1/24'	91/8982	0.217067	0.394604	109700	Itga1	http://www.genome.jp/kegg-bin/show_pathway?mmu05410/mmu:109700%09yellow
Endocrine resistance	KEGG PATHWAY	mmu01522	'1/24'	93/8982	0.221288	0.394604	17395	Mmp9	http://www.genome.jp/kegg-bin/show_pathway?mmu01522/mmu:17395%09yellow
Complement and coagulation cascades	KEGG PATHWAY	mmu04610	'1/24'	93/8982	0.221288	0.394604	14064	F2rl2	http://www.genome.jp/kegg-bin/show_pathway?mmu04610/mmu:14064%09yellow
Dilated cardiomyopathy	KEGG PATHWAY	mmu05414	'1/24'	94/8982	0.223391	0.394604	109700	Itga1	http://www.genome.jp/kegg-bin/show_pathway?mmu05414/mmu:109700%09yellow
TGF-beta signaling pathway	KEGG PATHWAY	mmu04350	'1/24'	95/8982	0.225488	0.394604	13590	Lefty1	http://www.genome.jp/kegg-bin/show_pathway?mmu04350/mmu:13590%09yellow
Choline metabolism in cancer	KEGG PATHWAY	mmu05231	'1/24'	98/8982	0.231747	0.39728	18595	Pdgfra	http://www.genome.jp/kegg-bin/show_pathway?mmu05231/mmu:18595%09yellow
Insulin resistance	KEGG PATHWAY	mmu04931	'1/24'	110/8982	0.2563	0.417577	16367	Irs1	http://www.genome.jp/kegg-bin/show_pathway?mmu04931/mmu:16367%09red
Growth hormone synthesis, secretion and action	KEGG PATHWAY	mmu04935	'1/24'	116/8982	0.268293	0.417577	16367	Irs1	http://www.genome.jp/kegg-bin/show_pathway?mmu04935/mmu:16367%09red
Leukocyte transendothelial migration	KEGG PATHWAY	mmu04670	'1/24'	118/8982	0.272249	0.417577	17395	Mmp9	http://www.genome.jp/kegg-bin/show_pathway?mmu04670/mmu:17395%09yellow
Neuroactive ligand-receptor interaction	KEGG PATHWAY	mmu04080	'2/24'	386/8982	0.275982	0.417577	14064/22355	F2rl2/Vipr2	http://www.genome.jp/kegg-bin/show_pathway?mmu04080/mmu:14064%09yellow/mmu:22355%09yellow
Neurotrophin signaling pathway	KEGG PATHWAY	mmu04722	'1/24'	121/8982	0.278145	0.417577	16367	Irs1	http://www.genome.jp/kegg-bin/show_pathway?mmu04722/mmu:16367%09red
AMPK signaling pathway	KEGG PATHWAY	mmu04152	'1/24'	126/8982	0.28787	0.417577	16367	Irs1	http://www.genome.jp/kegg-bin/show_pathway?mmu04152/mmu:16367%09red
Osteoclast differentiation	KEGG PATHWAY	mmu04380	'1/24'	128/8982	0.291725	0.417577	14283	Fosl1	http://www.genome.jp/kegg-bin/show_pathway?mmu04380/mmu:14283%09red
Staphylococcus aureus infection	KEGG PATHWAY	mmu05150	'1/24'	128/8982	0.291725	0.417577	16668	Krt18	http://www.genome.jp/kegg-bin/show_pathway?mmu05150/mmu:16668%09red
Relaxin signaling pathway	KEGG PATHWAY	mmu04926	'1/24'	129/8982	0.293645	0.417577	17395	Mmp9	http://www.genome.jp/kegg-bin/show_pathway?mmu04926/mmu:17395%09yellow
FoxO signaling pathway	KEGG PATHWAY	mmu04068	'1/24'	131/8982	0.29747	0.417577	16367	Irs1	http://www.genome.jp/kegg-bin/show_pathway?mmu04068/mmu:16367%09red
Dopaminergic synapse	KEGG PATHWAY	mmu04728	'1/24'	135/8982	0.30506	0.417577	19049	Ppp1r1b	http://www.genome.jp/kegg-bin/show_pathway?mmu04728/mmu:19049%09yellow
Apoptosis	KEGG PATHWAY	mmu04210	'1/24'	136/8982	0.306945	0.417577	69601	Dab2ip	http://www.genome.jp/kegg-bin/show_pathway?mmu04210/mmu:69601%09red
Insulin signaling pathway	KEGG PATHWAY	mmu04910	'1/24'	139/8982	0.312571	0.417577	16367	Irs1	http://www.genome.jp/kegg-bin/show_pathway?mmu04910/mmu:16367%09red
Signaling pathways regulating pluripotency of stem cells	KEGG PATHWAY	mmu04550	'1/24'	140/8982	0.314437	0.417577	13590	Lefty1	http://www.genome.jp/kegg-bin/show_pathway?mmu04550/mmu:13590%09yellow
Autophagy - animal	KEGG PATHWAY	mmu04140	'1/24'	142/8982	0.318154	0.417577	16367	Irs1	http://www.genome.jp/kegg-bin/show_pathway?mmu04140/mmu:16367%09red
Fluid shear stress and atherosclerosis	KEGG PATHWAY	mmu05418	'1/24'	148/8982	0.329189	0.425413	17395	Mmp9	http://www.genome.jp/kegg-bin/show_pathway?mmu05418/mmu:17395%09yellow
Non-alcoholic fatty liver disease	KEGG PATHWAY	mmu04932	'1/24'	156/8982	0.343636	0.433065	16367	Irs1	http://www.genome.jp/kegg-bin/show_pathway?mmu04932/mmu:16367%09red
mTOR signaling pathway	KEGG PATHWAY	mmu04150	'1/24'	157/8982	0.345421	0.433065	16367	Irs1	http://www.genome.jp/kegg-bin/show_pathway?mmu04150/mmu:16367%09red
Hepatitis B	KEGG PATHWAY	mmu05161	'1/24'	163/8982	0.356033	0.433581	17395	Mmp9	http://www.genome.jp/kegg-bin/show_pathway?mmu05161/mmu:17395%09yellow
Tight junction	KEGG PATHWAY	mmu04530	'1/24'	167/8982	0.363015	0.433581	56332	Amotl2	http://www.genome.jp/kegg-bin/show_pathway?mmu04530/mmu:56332%09red
JAK-STAT signaling pathway	KEGG PATHWAY	mmu04630	'1/24'	168/8982	0.364749	0.433581	18595	Pdgfra	http://www.genome.jp/kegg-bin/show_pathway?mmu04630/mmu:18595%09yellow
Wnt signaling pathway	KEGG PATHWAY	mmu04310	'1/24'	169/8982	0.366479	0.433581	14283	Fosl1	http://www.genome.jp/kegg-bin/show_pathway?mmu04310/mmu:14283%09red
cGMP-PKG signaling pathway	KEGG PATHWAY	mmu04022	'1/24'	173/8982	0.373353	0.435579	16367	Irs1	http://www.genome.jp/kegg-bin/show_pathway?mmu04022/mmu:16367%09red
Phagosome	KEGG PATHWAY	mmu04145	'1/24'	182/8982	0.388559	0.447109	17167	Marco	http://www.genome.jp/kegg-bin/show_pathway?mmu04145/mmu:17167%09yellow
Alcoholism	KEGG PATHWAY	mmu05034	'1/24'	205/8982	0.425829	0.476929	19049	Ppp1r1b	http://www.genome.jp/kegg-bin/show_pathway?mmu05034/mmu:19049%09yellow
Proteoglycans in cancer	KEGG PATHWAY	mmu05205	'1/24'	205/8982	0.425829	0.476929	17395	Mmp9	http://www.genome.jp/kegg-bin/show_pathway?mmu05205/mmu:17395%09yellow
NOD-like receptor signaling pathway	KEGG PATHWAY	mmu04621	'1/24'	213/8982	0.438275	0.476942	17940	Naip1	http://www.genome.jp/kegg-bin/show_pathway?mmu04621/mmu:17940%09yellow
Rap1 signaling pathway	KEGG PATHWAY	mmu04015	'1/24'	214/8982	0.439812	0.476942	18595	Pdgfra	http://www.genome.jp/kegg-bin/show_pathway?mmu04015/mmu:18595%09yellow
Lipid and atherosclerosis	KEGG PATHWAY	mmu05417	'1/24'	216/8982	0.442875	0.476942	17395	Mmp9	http://www.genome.jp/kegg-bin/show_pathway?mmu05417/mmu:17395%09yellow
Calcium signaling pathway	KEGG PATHWAY	mmu04020	'1/24'	240/8982	0.478398	0.508677	18595	Pdgfra	http://www.genome.jp/kegg-bin/show_pathway?mmu04020/mmu:18595%09yellow
Human T-cell leukemia virus 1 infection	KEGG PATHWAY	mmu05166	'1/24'	250/8982	0.49255	0.513079	14283	Fosl1	http://www.genome.jp/kegg-bin/show_pathway?mmu05166/mmu:14283%09red
Salmonella infection	KEGG PATHWAY	mmu05132	'1/24'	253/8982	0.496723	0.513079	17940	Naip1	http://www.genome.jp/kegg-bin/show_pathway?mmu05132/mmu:17940%09yellow
Human cytomegalovirus infection	KEGG PATHWAY	mmu05163	'1/24'	256/8982	0.500863	0.513079	18595	Pdgfra	http://www.genome.jp/kegg-bin/show_pathway?mmu05163/mmu:18595%09yellow
Human papillomavirus infection	KEGG PATHWAY	mmu05165	'1/24'	362/8982	0.6279	0.635465	109700	Itga1	http://www.genome.jp/kegg-bin/show_pathway?mmu05165/mmu:109700%09yellow
Alzheimer disease	KEGG PATHWAY	mmu05010	'1/24'	383/8982	0.649085	0.649085	16367	Irs1	http://www.genome.jp/kegg-bin/show_pathway?mmu05010/mmu:16367%09red

## Sheet: <KEGG 2-2> C5-24h--K15-24h
Term	database	ID	GeneRatio	BgRatio	Pvalue	Qvalue	geneIDs	geneNames	URL
Cytokine-cytokine receptor interaction	KEGG PATHWAY	mmu04060	'6/27'	292/8982	0.00018638	0.00800222	171095/57266/11705/12769/57914/14562	Il17rc/Cxcl14/Amh/Ccr9/Crlf2/Gdf3	http://www.genome.jp/kegg-bin/show_pathway?mmu04060/mmu:171095%09yellow/mmu:57266%09yellow/mmu:11705%09yellow/mmu:12769%09red/mmu:57914%09yellow/mmu:14562%09yellow
Aldosterone-regulated sodium reabsorption	KEGG PATHWAY	mmu04960	'3/27'	38/8982	0.000190529	0.00800222	16367/15484/65962	Irs1/Hsd11b2/Slc9a3r2	http://www.genome.jp/kegg-bin/show_pathway?mmu04960/mmu:16367%09red/mmu:15484%09red/mmu:65962%09yellow
Biosynthesis of amino acids	KEGG PATHWAY	mmu01230	'3/27'	79/8982	0.00164531	0.0460688	13808/209027/236539	Eno3/Pycr1/Phgdh	http://www.genome.jp/kegg-bin/show_pathway?mmu01230/mmu:13808%09yellow/mmu:209027%09yellow/mmu:236539%09red
IL-17 signaling pathway	KEGG PATHWAY	mmu04657	'3/27'	93/8982	0.00262541	0.0551336	17395/171095/16478	Mmp9/Il17rc/Jund	http://www.genome.jp/kegg-bin/show_pathway?mmu04657/mmu:17395%09yellow/mmu:171095%09yellow/mmu:16478%09yellow
Regulation of lipolysis in adipocytes	KEGG PATHWAY	mmu04923	'2/27'	56/8982	0.0121274	0.203741	16367/18160	Irs1/Npr1	http://www.genome.jp/kegg-bin/show_pathway?mmu04923/mmu:16367%09red/mmu:18160%09red
Viral protein interaction with cytokine and cytokine receptor	KEGG PATHWAY	mmu04061	'2/27'	95/8982	0.0327312	0.458236	57266/12769	Cxcl14/Ccr9	http://www.genome.jp/kegg-bin/show_pathway?mmu04061/mmu:57266%09yellow/mmu:12769%09red
Parathyroid hormone synthesis, secretion and action	KEGG PATHWAY	mmu04928	'2/27'	108/8982	0.0413611	0.468475	17388/16478	Mmp15/Jund	http://www.genome.jp/kegg-bin/show_pathway?mmu04928/mmu:17388%09red/mmu:16478%09yellow
Carbon metabolism	KEGG PATHWAY	mmu01200	'2/27'	121/8982	0.0507515	0.468475	13808/236539	Eno3/Phgdh	http://www.genome.jp/kegg-bin/show_pathway?mmu01200/mmu:13808%09yellow/mmu:236539%09red
MAPK signaling pathway	KEGG PATHWAY	mmu04010	'3/27'	294/8982	0.0569086	0.468475	81905/19417/16478	Cacng8/Rasgrf1/Jund	http://www.genome.jp/kegg-bin/show_pathway?mmu04010/mmu:81905%09yellow/mmu:19417%09red/mmu:16478%09yellow
Purine metabolism	KEGG PATHWAY	mmu00230	'2/27'	134/8982	0.0608359	0.468475	18160/667034	Npr1/Pnp2	http://www.genome.jp/kegg-bin/show_pathway?mmu00230/mmu:18160%09red/mmu:667034%09red
Glycosphingolipid biosynthesis - lacto and neolacto series	KEGG PATHWAY	mmu00601	'1/27'	26/8982	0.0753901	0.468475	54613	St3gal6	http://www.genome.jp/kegg-bin/show_pathway?mmu00601/mmu:54613%09red
Oxytocin signaling pathway	KEGG PATHWAY	mmu04921	'2/27'	153/8982	0.0766932	0.468475	81905/18160	Cacng8/Npr1	http://www.genome.jp/kegg-bin/show_pathway?mmu04921/mmu:81905%09yellow/mmu:18160%09red
Hippo signaling pathway - multiple species	KEGG PATHWAY	mmu04392	'1/27'	27/8982	0.0781775	0.468475	329628	Fat4	http://www.genome.jp/kegg-bin/show_pathway?mmu04392/mmu:329628%09red
cGMP-PKG signaling pathway	KEGG PATHWAY	mmu04022	'2/27'	173/8982	0.0946413	0.468475	16367/18160	Irs1/Npr1	http://www.genome.jp/kegg-bin/show_pathway?mmu04022/mmu:16367%09red/mmu:18160%09red
Chemokine signaling pathway	KEGG PATHWAY	mmu04062	'2/27'	192/8982	0.11271	0.468475	57266/12769	Cxcl14/Ccr9	http://www.genome.jp/kegg-bin/show_pathway?mmu04062/mmu:57266%09yellow/mmu:12769%09red
Glycine, serine and threonine metabolism	KEGG PATHWAY	mmu00260	'1/27'	40/8982	0.113686	0.468475	236539	Phgdh	http://www.genome.jp/kegg-bin/show_pathway?mmu00260/mmu:236539%09red
Nicotinate and nicotinamide metabolism	KEGG PATHWAY	mmu00760	'1/27'	41/8982	0.116362	0.468475	667034	Pnp2	http://www.genome.jp/kegg-bin/show_pathway?mmu00760/mmu:667034%09red
Bladder cancer	KEGG PATHWAY	mmu05219	'1/27'	41/8982	0.116362	0.468475	17395	Mmp9	http://www.genome.jp/kegg-bin/show_pathway?mmu05219/mmu:17395%09yellow
Intestinal immune network for IgA production	KEGG PATHWAY	mmu04672	'1/27'	43/8982	0.121691	0.468475	12769	Ccr9	http://www.genome.jp/kegg-bin/show_pathway?mmu04672/mmu:12769%09red
Diabetic cardiomyopathy	KEGG PATHWAY	mmu05415	'2/27'	211/8982	0.131615	0.468475	17395/16367	Mmp9/Irs1	http://www.genome.jp/kegg-bin/show_pathway?mmu05415/mmu:17395%09yellow/mmu:16367%09red
Type II diabetes mellitus	KEGG PATHWAY	mmu04930	'1/27'	48/8982	0.134879	0.468475	16367	Irs1	http://www.genome.jp/kegg-bin/show_pathway?mmu04930/mmu:16367%09red
cAMP signaling pathway	KEGG PATHWAY	mmu04024	'2/27'	220/8982	0.140821	0.468475	11705/18160	Amh/Npr1	http://www.genome.jp/kegg-bin/show_pathway?mmu04024/mmu:11705%09yellow/mmu:18160%09red
Cysteine and methionine metabolism	KEGG PATHWAY	mmu00270	'1/27'	54/8982	0.150452	0.468475	236539	Phgdh	http://www.genome.jp/kegg-bin/show_pathway?mmu00270/mmu:236539%09red
Arginine and proline metabolism	KEGG PATHWAY	mmu00330	'1/27'	54/8982	0.150452	0.468475	209027	Pycr1	http://www.genome.jp/kegg-bin/show_pathway?mmu00330/mmu:209027%09yellow
Legionellosis	KEGG PATHWAY	mmu05134	'1/27'	61/8982	0.16828	0.468475	17940	Naip1	http://www.genome.jp/kegg-bin/show_pathway?mmu05134/mmu:17940%09yellow
Longevity regulating pathway - multiple species	KEGG PATHWAY	mmu04213	'1/27'	62/8982	0.170798	0.468475	16367	Irs1	http://www.genome.jp/kegg-bin/show_pathway?mmu04213/mmu:16367%09red
Salmonella infection	KEGG PATHWAY	mmu05132	'2/27'	253/8982	0.17569	0.468475	17940/242894	Naip1/Actr3b	http://www.genome.jp/kegg-bin/show_pathway?mmu05132/mmu:17940%09yellow/mmu:242894%09yellow
Glycolysis / Gluconeogenesis	KEGG PATHWAY	mmu00010	'1/27'	67/8982	0.183274	0.468475	13808	Eno3	http://www.genome.jp/kegg-bin/show_pathway?mmu00010/mmu:13808%09yellow
Adipocytokine signaling pathway	KEGG PATHWAY	mmu04920	'1/27'	71/8982	0.193125	0.468475	16367	Irs1	http://www.genome.jp/kegg-bin/show_pathway?mmu04920/mmu:16367%09red
Renin secretion	KEGG PATHWAY	mmu04924	'1/27'	76/8982	0.205278	0.468475	18160	Npr1	http://www.genome.jp/kegg-bin/show_pathway?mmu04924/mmu:18160%09red
Bacterial invasion of epithelial cells	KEGG PATHWAY	mmu05100	'1/27'	76/8982	0.205278	0.468475	242894	Actr3b	http://www.genome.jp/kegg-bin/show_pathway?mmu05100/mmu:242894%09yellow
Arrhythmogenic right ventricular cardiomyopathy	KEGG PATHWAY	mmu05412	'1/27'	77/8982	0.207687	0.468475	81905	Cacng8	http://www.genome.jp/kegg-bin/show_pathway?mmu05412/mmu:81905%09yellow
Nucleotide metabolism	KEGG PATHWAY	mmu01232	'1/27'	84/8982	0.224357	0.468475	667034	Pnp2	http://www.genome.jp/kegg-bin/show_pathway?mmu01232/mmu:667034%09red
RNA degradation	KEGG PATHWAY	mmu03018	'1/27'	84/8982	0.224357	0.468475	13808	Eno3	http://www.genome.jp/kegg-bin/show_pathway?mmu03018/mmu:13808%09yellow
MicroRNAs in cancer	KEGG PATHWAY	mmu05206	'2/27'	303/8982	0.230806	0.468475	17395/16367	Mmp9/Irs1	http://www.genome.jp/kegg-bin/show_pathway?mmu05206/mmu:17395%09yellow/mmu:16367%09red
Cardiac muscle contraction	KEGG PATHWAY	mmu04260	'1/27'	87/8982	0.231397	0.468475	81905	Cacng8	http://www.genome.jp/kegg-bin/show_pathway?mmu04260/mmu:81905%09yellow
PPAR signaling pathway	KEGG PATHWAY	mmu03320	'1/27'	89/8982	0.236056	0.468475	12140	Fabp7	http://www.genome.jp/kegg-bin/show_pathway?mmu03320/mmu:12140%09yellow
Longevity regulating pathway	KEGG PATHWAY	mmu04211	'1/27'	90/8982	0.238376	0.468475	16367	Irs1	http://www.genome.jp/kegg-bin/show_pathway?mmu04211/mmu:16367%09red
Hypertrophic cardiomyopathy	KEGG PATHWAY	mmu05410	'1/27'	91/8982	0.240688	0.468475	81905	Cacng8	http://www.genome.jp/kegg-bin/show_pathway?mmu05410/mmu:81905%09yellow
Steroid hormone biosynthesis	KEGG PATHWAY	mmu00140	'1/27'	92/8982	0.242994	0.468475	15484	Hsd11b2	http://www.genome.jp/kegg-bin/show_pathway?mmu00140/mmu:15484%09red
Fc gamma R-mediated phagocytosis	KEGG PATHWAY	mmu04666	'1/27'	92/8982	0.242994	0.468475	242894	Actr3b	http://www.genome.jp/kegg-bin/show_pathway?mmu04666/mmu:242894%09yellow
Endocrine resistance	KEGG PATHWAY	mmu01522	'1/27'	93/8982	0.245293	0.468475	17395	Mmp9	http://www.genome.jp/kegg-bin/show_pathway?mmu01522/mmu:17395%09yellow
Dilated cardiomyopathy	KEGG PATHWAY	mmu05414	'1/27'	94/8982	0.247586	0.468475	81905	Cacng8	http://www.genome.jp/kegg-bin/show_pathway?mmu05414/mmu:81905%09yellow
TGF-beta signaling pathway	KEGG PATHWAY	mmu04350	'1/27'	95/8982	0.249871	0.468475	11705	Amh	http://www.genome.jp/kegg-bin/show_pathway?mmu04350/mmu:11705%09yellow
Prostate cancer	KEGG PATHWAY	mmu05215	'1/27'	99/8982	0.258947	0.468475	17395	Mmp9	http://www.genome.jp/kegg-bin/show_pathway?mmu05215/mmu:17395%09yellow
Aldosterone synthesis and secretion	KEGG PATHWAY	mmu04925	'1/27'	102/8982	0.265685	0.468475	18160	Npr1	http://www.genome.jp/kegg-bin/show_pathway?mmu04925/mmu:18160%09red
Insulin resistance	KEGG PATHWAY	mmu04931	'1/27'	110/8982	0.283365	0.468475	16367	Irs1	http://www.genome.jp/kegg-bin/show_pathway?mmu04931/mmu:16367%09red
TNF signaling pathway	KEGG PATHWAY	mmu04668	'1/27'	113/8982	0.289888	0.468475	17395	Mmp9	http://www.genome.jp/kegg-bin/show_pathway?mmu04668/mmu:17395%09yellow
HIF-1 signaling pathway	KEGG PATHWAY	mmu04066	'1/27'	114/8982	0.29205	0.468475	13808	Eno3	http://www.genome.jp/kegg-bin/show_pathway?mmu04066/mmu:13808%09yellow
Growth hormone synthesis, secretion and action	KEGG PATHWAY	mmu04935	'1/27'	116/8982	0.296355	0.468475	16367	Irs1	http://www.genome.jp/kegg-bin/show_pathway?mmu04935/mmu:16367%09red
Leukocyte transendothelial migration	KEGG PATHWAY	mmu04670	'1/27'	118/8982	0.300634	0.468475	17395	Mmp9	http://www.genome.jp/kegg-bin/show_pathway?mmu04670/mmu:17395%09yellow
Neurotrophin signaling pathway	KEGG PATHWAY	mmu04722	'1/27'	121/8982	0.307006	0.468475	16367	Irs1	http://www.genome.jp/kegg-bin/show_pathway?mmu04722/mmu:16367%09red
AMPK signaling pathway	KEGG PATHWAY	mmu04152	'1/27'	126/8982	0.317502	0.468475	16367	Irs1	http://www.genome.jp/kegg-bin/show_pathway?mmu04152/mmu:16367%09red
Osteoclast differentiation	KEGG PATHWAY	mmu04380	'1/27'	128/8982	0.321658	0.468475	16478	Jund	http://www.genome.jp/kegg-bin/show_pathway?mmu04380/mmu:16478%09yellow
Relaxin signaling pathway	KEGG PATHWAY	mmu04926	'1/27'	129/8982	0.323726	0.468475	17395	Mmp9	http://www.genome.jp/kegg-bin/show_pathway?mmu04926/mmu:17395%09yellow
FoxO signaling pathway	KEGG PATHWAY	mmu04068	'1/27'	131/8982	0.327845	0.468475	16367	Irs1	http://www.genome.jp/kegg-bin/show_pathway?mmu04068/mmu:16367%09red
Estrogen signaling pathway	KEGG PATHWAY	mmu04915	'1/27'	134/8982	0.333979	0.468475	17395	Mmp9	http://www.genome.jp/kegg-bin/show_pathway?mmu04915/mmu:17395%09yellow
Yersinia infection	KEGG PATHWAY	mmu05135	'1/27'	134/8982	0.333979	0.468475	242894	Actr3b	http://www.genome.jp/kegg-bin/show_pathway?mmu05135/mmu:242894%09yellow
Insulin signaling pathway	KEGG PATHWAY	mmu04910	'1/27'	139/8982	0.344081	0.468475	16367	Irs1	http://www.genome.jp/kegg-bin/show_pathway?mmu04910/mmu:16367%09red
Alcoholic liver disease	KEGG PATHWAY	mmu04936	'1/27'	141/8982	0.348081	0.468475	171095	Il17rc	http://www.genome.jp/kegg-bin/show_pathway?mmu04936/mmu:171095%09yellow
Autophagy - animal	KEGG PATHWAY	mmu04140	'1/27'	142/8982	0.350071	0.468475	16367	Irs1	http://www.genome.jp/kegg-bin/show_pathway?mmu04140/mmu:16367%09red
Vascular smooth muscle contraction	KEGG PATHWAY	mmu04270	'1/27'	144/8982	0.354036	0.468475	18160	Npr1	http://www.genome.jp/kegg-bin/show_pathway?mmu04270/mmu:18160%09red
Ubiquitin mediated proteolysis	KEGG PATHWAY	mmu04120	'1/27'	147/8982	0.359939	0.468475	17318	Mid1	http://www.genome.jp/kegg-bin/show_pathway?mmu04120/mmu:17318%09red
Fluid shear stress and atherosclerosis	KEGG PATHWAY	mmu05418	'1/27'	148/8982	0.361895	0.468475	17395	Mmp9	http://www.genome.jp/kegg-bin/show_pathway?mmu05418/mmu:17395%09yellow
Adrenergic signaling in cardiomyocytes	KEGG PATHWAY	mmu04261	'1/27'	152/8982	0.369661	0.468475	81905	Cacng8	http://www.genome.jp/kegg-bin/show_pathway?mmu04261/mmu:81905%09yellow
Non-alcoholic fatty liver disease	KEGG PATHWAY	mmu04932	'1/27'	156/8982	0.377337	0.468475	16367	Irs1	http://www.genome.jp/kegg-bin/show_pathway?mmu04932/mmu:16367%09red
mTOR signaling pathway	KEGG PATHWAY	mmu04150	'1/27'	157/8982	0.379242	0.468475	16367	Irs1	http://www.genome.jp/kegg-bin/show_pathway?mmu04150/mmu:16367%09red
Hippo signaling pathway	KEGG PATHWAY	mmu04390	'1/27'	157/8982	0.379242	0.468475	11705	Amh	http://www.genome.jp/kegg-bin/show_pathway?mmu04390/mmu:11705%09yellow
Hepatitis B	KEGG PATHWAY	mmu05161	'1/27'	163/8982	0.390554	0.473036	17395	Mmp9	http://www.genome.jp/kegg-bin/show_pathway?mmu05161/mmu:17395%09yellow
Tight junction	KEGG PATHWAY	mmu04530	'1/27'	167/8982	0.397984	0.473036	242894	Actr3b	http://www.genome.jp/kegg-bin/show_pathway?mmu04530/mmu:242894%09yellow
JAK-STAT signaling pathway	KEGG PATHWAY	mmu04630	'1/27'	168/8982	0.399828	0.473036	57914	Crlf2	http://www.genome.jp/kegg-bin/show_pathway?mmu04630/mmu:57914%09yellow
Cell adhesion molecules	KEGG PATHWAY	mmu04514	'1/27'	174/8982	0.410778	0.479241	94332	Cadm3	http://www.genome.jp/kegg-bin/show_pathway?mmu04514/mmu:94332%09red
Focal adhesion	KEGG PATHWAY	mmu04510	'1/27'	201/8982	0.457717	0.526688	19417	Rasgrf1	http://www.genome.jp/kegg-bin/show_pathway?mmu04510/mmu:19417%09red
Proteoglycans in cancer	KEGG PATHWAY	mmu05205	'1/27'	205/8982	0.464357	0.527108	17395	Mmp9	http://www.genome.jp/kegg-bin/show_pathway?mmu05205/mmu:17395%09yellow
NOD-like receptor signaling pathway	KEGG PATHWAY	mmu04621	'1/27'	213/8982	0.477404	0.532908	17940	Naip1	http://www.genome.jp/kegg-bin/show_pathway?mmu04621/mmu:17940%09yellow
Lipid and atherosclerosis	KEGG PATHWAY	mmu05417	'1/27'	216/8982	0.482217	0.532908	17395	Mmp9	http://www.genome.jp/kegg-bin/show_pathway?mmu05417/mmu:17395%09yellow
Regulation of actin cytoskeleton	KEGG PATHWAY	mmu04810	'1/27'	220/8982	0.488567	0.532908	242894	Actr3b	http://www.genome.jp/kegg-bin/show_pathway?mmu04810/mmu:242894%09yellow
Transcriptional misregulation in cancer	KEGG PATHWAY	mmu05202	'1/27'	224/8982	0.494843	0.532908	17395	Mmp9	http://www.genome.jp/kegg-bin/show_pathway?mmu05202/mmu:17395%09yellow
Thermogenesis	KEGG PATHWAY	mmu04714	'1/27'	231/8982	0.505648	0.537308	18160	Npr1	http://www.genome.jp/kegg-bin/show_pathway?mmu04714/mmu:18160%09red
Ras signaling pathway	KEGG PATHWAY	mmu04014	'1/27'	235/8982	0.511722	0.537308	19417	Rasgrf1	http://www.genome.jp/kegg-bin/show_pathway?mmu04014/mmu:19417%09red
Endocytosis	KEGG PATHWAY	mmu04144	'1/27'	272/8982	0.564602	0.585513	242894	Actr3b	http://www.genome.jp/kegg-bin/show_pathway?mmu04144/mmu:242894%09yellow
PI3K-Akt signaling pathway	KEGG PATHWAY	mmu04151	'1/27'	359/8982	0.668109	0.684404	16367	Irs1	http://www.genome.jp/kegg-bin/show_pathway?mmu04151/mmu:16367%09red
Alzheimer disease	KEGG PATHWAY	mmu05010	'1/27'	383/8982	0.692203	0.700542	16367	Irs1	http://www.genome.jp/kegg-bin/show_pathway?mmu05010/mmu:16367%09red
Herpes simplex virus 1 infection	KEGG PATHWAY	mmu05168	'1/27'	459/8982	0.757892	0.757892	193452	Zfp184	http://www.genome.jp/kegg-bin/show_pathway?mmu05168/mmu:193452%09yellow

## Sheet: <Venn 2> C5-24h--K9.K15-24h
	SN	[Venn_Mock_24h] Common elements in C5-24h--K9-24h C5-24h--K15-24h:
	1	PI3K-Akt signaling pathway
	2	IL-17 signaling pathway
	3	Prostate cancer
	4	TNF signaling pathway
	5	MicroRNAs in cancer
	6	Estrogen signaling pathway
	7	Aldosterone-regulated sodium reabsorption
	8	Focal adhesion
	9	Bladder cancer
	10	Diabetic cardiomyopathy
	11	Intestinal immune network for IgA production
	12	cAMP signaling pathway
	13	Regulation of actin cytoskeleton
	14	Transcriptional misregulation in cancer
	15	Type II diabetes mellitus
	16	Ras signaling pathway
	17	Regulation of lipolysis in adipocytes
	18	Legionellosis
	19	Longevity regulating pathway - multiple species
	20	Endocytosis
	21	Adipocytokine signaling pathway
	22	Cytokine-cytokine receptor interaction
	23	MAPK signaling pathway
	24	Bacterial invasion of epithelial cells
	25	Arrhythmogenic right ventricular cardiomyopathy
	26	Longevity regulating pathway
	27	Hypertrophic cardiomyopathy
	28	Endocrine resistance
	29	Dilated cardiomyopathy
	30	TGF-beta signaling pathway
	31	Insulin resistance
	32	Growth hormone synthesis, secretion and action
	33	Leukocyte transendothelial migration
	34	Neurotrophin signaling pathway
	35	AMPK signaling pathway
	36	Osteoclast differentiation
	37	Relaxin signaling pathway
	38	FoxO signaling pathway
	39	Insulin signaling pathway
	40	Autophagy - animal
	41	Fluid shear stress and atherosclerosis
	42	Non-alcoholic fatty liver disease
	43	mTOR signaling pathway
	44	Hepatitis B
	45	Tight junction
	46	JAK-STAT signaling pathway
	47	cGMP-PKG signaling pathway
	48	Proteoglycans in cancer
	49	NOD-like receptor signaling pathway
	50	Lipid and atherosclerosis
	51	Salmonella infection
	52	Alzheimer disease

## Sheet: <KEGG 3-1> C5-6h_Rv--K9-6h_Rv
Term	database	ID	GeneRatio	BgRatio	Pvalue	Qvalue	geneIDs	geneNames	URL
ECM-receptor interaction	KEGG PATHWAY	mmu04512	'3/25'	88/8982	0.00178838	0.116245	192897/12833/16776	Itgb4/Col6a1/Lama5	http://www.genome.jp/kegg-bin/show_pathway?mmu04512/mmu:192897%09red/mmu:12833%09red/mmu:16776%09red
Cytokine-cytokine receptor interaction	KEGG PATHWAY	mmu04060	'4/25'	292/8982	0.00806999	0.262275	14562/56221/20315/57914	Gdf3/Ccl24/Cxcl12/Crlf2	http://www.genome.jp/kegg-bin/show_pathway?mmu04060/mmu:14562%09yellow/mmu:56221%09red/mmu:20315%09red/mmu:57914%09yellow
Focal adhesion	KEGG PATHWAY	mmu04510	'3/25'	201/8982	0.0176721	0.307214	192897/12833/16776	Itgb4/Col6a1/Lama5	http://www.genome.jp/kegg-bin/show_pathway?mmu04510/mmu:192897%09red/mmu:12833%09red/mmu:16776%09red
Hypertrophic cardiomyopathy	KEGG PATHWAY	mmu05410	'2/25'	91/8982	0.0261845	0.307214	192897/21956	Itgb4/Tnnt2	http://www.genome.jp/kegg-bin/show_pathway?mmu05410/mmu:192897%09red/mmu:21956%09red
Dilated cardiomyopathy	KEGG PATHWAY	mmu05414	'2/25'	94/8982	0.0278081	0.307214	192897/21956	Itgb4/Tnnt2	http://www.genome.jp/kegg-bin/show_pathway?mmu05414/mmu:192897%09red/mmu:21956%09red
Viral protein interaction with cytokine and cytokine receptor	KEGG PATHWAY	mmu04061	'2/25'	95/8982	0.0283582	0.307214	56221/20315	Ccl24/Cxcl12	http://www.genome.jp/kegg-bin/show_pathway?mmu04061/mmu:56221%09red/mmu:20315%09red
NF-kappa B signaling pathway	KEGG PATHWAY	mmu04064	'2/25'	105/8982	0.0340979	0.316624	20315/16803	Cxcl12/Lbp	http://www.genome.jp/kegg-bin/show_pathway?mmu04064/mmu:20315%09red/mmu:16803%09yellow
Glycosaminoglycan biosynthesis - chondroitin sulfate / dermatan sulfate	KEGG PATHWAY	mmu00532	'1/25'	20/8982	0.0542752	0.361055	78923	Chsy3	http://www.genome.jp/kegg-bin/show_pathway?mmu00532/mmu:78923%09red
Apelin signaling pathway	KEGG PATHWAY	mmu04371	'2/25'	137/8982	0.0551323	0.361055	30878/18791	Apln/Plat	http://www.genome.jp/kegg-bin/show_pathway?mmu04371/mmu:30878%09red/mmu:18791%09red
Hippo signaling pathway	KEGG PATHWAY	mmu04390	'2/25'	157/8982	0.0700857	0.361055	21676/15901	Tead1/Id1	http://www.genome.jp/kegg-bin/show_pathway?mmu04390/mmu:21676%09red/mmu:15901%09yellow
Hippo signaling pathway - multiple species	KEGG PATHWAY	mmu04392	'1/25'	27/8982	0.0725945	0.361055	21676	Tead1	http://www.genome.jp/kegg-bin/show_pathway?mmu04392/mmu:21676%09red
PI3K-Akt signaling pathway	KEGG PATHWAY	mmu04151	'3/25'	359/8982	0.0760824	0.361055	192897/12833/16776	Itgb4/Col6a1/Lama5	http://www.genome.jp/kegg-bin/show_pathway?mmu04151/mmu:192897%09red/mmu:12833%09red/mmu:16776%09red
Human papillomavirus infection	KEGG PATHWAY	mmu05165	'3/25'	362/8982	0.0775896	0.361055	192897/12833/16776	Itgb4/Col6a1/Lama5	http://www.genome.jp/kegg-bin/show_pathway?mmu05165/mmu:192897%09red/mmu:12833%09red/mmu:16776%09red
Fatty acid elongation	KEGG PATHWAY	mmu00062	'1/25'	29/8982	0.0777657	0.361055	54326	Elovl2	http://www.genome.jp/kegg-bin/show_pathway?mmu00062/mmu:54326%09red
Neuroactive ligand-receptor interaction	KEGG PATHWAY	mmu04080	'3/25'	386/8982	0.0901276	0.367952	30878/13611/22354	Apln/S1pr4/Vipr1	http://www.genome.jp/kegg-bin/show_pathway?mmu04080/mmu:30878%09red/mmu:13611%09yellow/mmu:22354%09yellow
Biosynthesis of unsaturated fatty acids	KEGG PATHWAY	mmu01040	'1/25'	34/8982	0.0905729	0.367952	54326	Elovl2	http://www.genome.jp/kegg-bin/show_pathway?mmu01040/mmu:54326%09red
Chemokine signaling pathway	KEGG PATHWAY	mmu04062	'2/25'	192/8982	0.0989922	0.3785	56221/20315	Ccl24/Cxcl12	http://www.genome.jp/kegg-bin/show_pathway?mmu04062/mmu:56221%09red/mmu:20315%09red
Intestinal immune network for IgA production	KEGG PATHWAY	mmu04672	'1/25'	43/8982	0.113197	0.403505	20315	Cxcl12	http://www.genome.jp/kegg-bin/show_pathway?mmu04672/mmu:20315%09red
Rap1 signaling pathway	KEGG PATHWAY	mmu04015	'2/25'	214/8982	0.118633	0.403505	110351/15901	Rap1gap/Id1	http://www.genome.jp/kegg-bin/show_pathway?mmu04015/mmu:110351%09yellow/mmu:15901%09yellow
Regulation of actin cytoskeleton	KEGG PATHWAY	mmu04810	'2/25'	220/8982	0.124155	0.403505	192897/20315	Itgb4/Cxcl12	http://www.genome.jp/kegg-bin/show_pathway?mmu04810/mmu:192897%09red/mmu:20315%09red
Long-term depression	KEGG PATHWAY	mmu04730	'1/25'	60/8982	0.154465	0.449905	54195	Gucy1b1	http://www.genome.jp/kegg-bin/show_pathway?mmu04730/mmu:54195%09yellow
Legionellosis	KEGG PATHWAY	mmu05134	'1/25'	61/8982	0.156834	0.449905	17940	Naip1	http://www.genome.jp/kegg-bin/show_pathway?mmu05134/mmu:17940%09yellow
Fatty acid metabolism	KEGG PATHWAY	mmu01212	'1/25'	62/8982	0.159197	0.449905	54326	Elovl2	http://www.genome.jp/kegg-bin/show_pathway?mmu01212/mmu:54326%09red
Renin secretion	KEGG PATHWAY	mmu04924	'1/25'	76/8982	0.191617	0.453926	54195	Gucy1b1	http://www.genome.jp/kegg-bin/show_pathway?mmu04924/mmu:54195%09yellow
Arrhythmogenic right ventricular cardiomyopathy	KEGG PATHWAY	mmu05412	'1/25'	77/8982	0.193887	0.453926	192897	Itgb4	http://www.genome.jp/kegg-bin/show_pathway?mmu05412/mmu:192897%09red
Salivary secretion	KEGG PATHWAY	mmu04970	'1/25'	85/8982	0.211821	0.453926	54195	Gucy1b1	http://www.genome.jp/kegg-bin/show_pathway?mmu04970/mmu:54195%09yellow
Gap junction	KEGG PATHWAY	mmu04540	'1/25'	86/8982	0.214036	0.453926	54195	Gucy1b1	http://www.genome.jp/kegg-bin/show_pathway?mmu04540/mmu:54195%09yellow
Cardiac muscle contraction	KEGG PATHWAY	mmu04260	'1/25'	87/8982	0.216245	0.453926	21956	Tnnt2	http://www.genome.jp/kegg-bin/show_pathway?mmu04260/mmu:21956%09red
Rheumatoid arthritis	KEGG PATHWAY	mmu05323	'1/25'	87/8982	0.216245	0.453926	20315	Cxcl12	http://www.genome.jp/kegg-bin/show_pathway?mmu05323/mmu:20315%09red
Complement and coagulation cascades	KEGG PATHWAY	mmu04610	'1/25'	93/8982	0.229373	0.453926	18791	Plat	http://www.genome.jp/kegg-bin/show_pathway?mmu04610/mmu:18791%09red
Small cell lung cancer	KEGG PATHWAY	mmu05222	'1/25'	93/8982	0.229373	0.453926	16776	Lama5	http://www.genome.jp/kegg-bin/show_pathway?mmu05222/mmu:16776%09red
TGF-beta signaling pathway	KEGG PATHWAY	mmu04350	'1/25'	95/8982	0.233702	0.453926	15901	Id1	http://www.genome.jp/kegg-bin/show_pathway?mmu04350/mmu:15901%09yellow
Circadian entrainment	KEGG PATHWAY	mmu04713	'1/25'	98/8982	0.240151	0.453926	54195	Gucy1b1	http://www.genome.jp/kegg-bin/show_pathway?mmu04713/mmu:54195%09yellow
Prostate cancer	KEGG PATHWAY	mmu05215	'1/25'	99/8982	0.242289	0.453926	18791	Plat	http://www.genome.jp/kegg-bin/show_pathway?mmu05215/mmu:18791%09red
Toll-like receptor signaling pathway	KEGG PATHWAY	mmu04620	'1/25'	100/8982	0.244422	0.453926	16803	Lbp	http://www.genome.jp/kegg-bin/show_pathway?mmu04620/mmu:16803%09yellow
Amoebiasis	KEGG PATHWAY	mmu05146	'1/25'	107/8982	0.259189	0.454029	16776	Lama5	http://www.genome.jp/kegg-bin/show_pathway?mmu05146/mmu:16776%09red
Protein digestion and absorption	KEGG PATHWAY	mmu04974	'1/25'	108/8982	0.261276	0.454029	12833	Col6a1	http://www.genome.jp/kegg-bin/show_pathway?mmu04974/mmu:12833%09red
Toxoplasmosis	KEGG PATHWAY	mmu05145	'1/25'	110/8982	0.265432	0.454029	16776	Lama5	http://www.genome.jp/kegg-bin/show_pathway?mmu05145/mmu:16776%09red
Leukocyte transendothelial migration	KEGG PATHWAY	mmu04670	'1/25'	118/8982	0.281835	0.463697	20315	Cxcl12	http://www.genome.jp/kegg-bin/show_pathway?mmu04670/mmu:20315%09red
Sphingolipid signaling pathway	KEGG PATHWAY	mmu04071	'1/25'	124/8982	0.293907	0.463697	13611	S1pr4	http://www.genome.jp/kegg-bin/show_pathway?mmu04071/mmu:13611%09yellow
Platelet activation	KEGG PATHWAY	mmu04611	'1/25'	124/8982	0.293907	0.463697	54195	Gucy1b1	http://www.genome.jp/kegg-bin/show_pathway?mmu04611/mmu:54195%09yellow
FoxO signaling pathway	KEGG PATHWAY	mmu04068	'1/25'	131/8982	0.307743	0.463697	13611	S1pr4	http://www.genome.jp/kegg-bin/show_pathway?mmu04068/mmu:13611%09yellow
Purine metabolism	KEGG PATHWAY	mmu00230	'1/25'	134/8982	0.313593	0.463697	54195	Gucy1b1	http://www.genome.jp/kegg-bin/show_pathway?mmu00230/mmu:54195%09yellow
Signaling pathways regulating pluripotency of stem cells	KEGG PATHWAY	mmu04550	'1/25'	140/8982	0.325151	0.463697	15901	Id1	http://www.genome.jp/kegg-bin/show_pathway?mmu04550/mmu:15901%09yellow
Alcoholic liver disease	KEGG PATHWAY	mmu04936	'1/25'	141/8982	0.327059	0.463697	16803	Lbp	http://www.genome.jp/kegg-bin/show_pathway?mmu04936/mmu:16803%09yellow
Vascular smooth muscle contraction	KEGG PATHWAY	mmu04270	'1/25'	144/8982	0.332753	0.463697	54195	Gucy1b1	http://www.genome.jp/kegg-bin/show_pathway?mmu04270/mmu:54195%09yellow
Fluid shear stress and atherosclerosis	KEGG PATHWAY	mmu05418	'1/25'	148/8982	0.340272	0.463697	18791	Plat	http://www.genome.jp/kegg-bin/show_pathway?mmu05418/mmu:18791%09red
Adrenergic signaling in cardiomyocytes	KEGG PATHWAY	mmu04261	'1/25'	152/8982	0.347709	0.463697	21956	Tnnt2	http://www.genome.jp/kegg-bin/show_pathway?mmu04261/mmu:21956%09red
Oxytocin signaling pathway	KEGG PATHWAY	mmu04921	'1/25'	153/8982	0.349556	0.463697	54195	Gucy1b1	http://www.genome.jp/kegg-bin/show_pathway?mmu04921/mmu:54195%09yellow
JAK-STAT signaling pathway	KEGG PATHWAY	mmu04630	'1/25'	168/8982	0.376663	0.480609	57914	Crlf2	http://www.genome.jp/kegg-bin/show_pathway?mmu04630/mmu:57914%09yellow
Wnt signaling pathway	KEGG PATHWAY	mmu04310	'1/25'	169/8982	0.378431	0.480609	18163	Ctnnd2	http://www.genome.jp/kegg-bin/show_pathway?mmu04310/mmu:18163%09red
cGMP-PKG signaling pathway	KEGG PATHWAY	mmu04022	'1/25'	173/8982	0.385455	0.480609	54195	Gucy1b1	http://www.genome.jp/kegg-bin/show_pathway?mmu04022/mmu:54195%09yellow
Tuberculosis	KEGG PATHWAY	mmu05152	'1/25'	180/8982	0.397564	0.480609	16803	Lbp	http://www.genome.jp/kegg-bin/show_pathway?mmu05152/mmu:16803%09yellow
Axon guidance	KEGG PATHWAY	mmu04360	'1/25'	181/8982	0.399275	0.480609	20315	Cxcl12	http://www.genome.jp/kegg-bin/show_pathway?mmu04360/mmu:20315%09red
NOD-like receptor signaling pathway	KEGG PATHWAY	mmu04621	'1/25'	213/8982	0.451632	0.52685	17940	Naip1	http://www.genome.jp/kegg-bin/show_pathway?mmu04621/mmu:17940%09yellow
Lipid and atherosclerosis	KEGG PATHWAY	mmu05417	'1/25'	216/8982	0.456309	0.52685	16803	Lbp	http://www.genome.jp/kegg-bin/show_pathway?mmu05417/mmu:16803%09yellow
Transcriptional misregulation in cancer	KEGG PATHWAY	mmu05202	'1/25'	224/8982	0.468595	0.52685	18791	Plat	http://www.genome.jp/kegg-bin/show_pathway?mmu05202/mmu:18791%09red
Chemical carcinogenesis - receptor activation	KEGG PATHWAY	mmu05207	'1/25'	225/8982	0.470112	0.52685	74229	Paqr8	http://www.genome.jp/kegg-bin/show_pathway?mmu05207/mmu:74229%09yellow
Salmonella infection	KEGG PATHWAY	mmu05132	'1/25'	253/8982	0.510937	0.558055	17940	Naip1	http://www.genome.jp/kegg-bin/show_pathway?mmu05132/mmu:17940%09yellow
Human cytomegalovirus infection	KEGG PATHWAY	mmu05163	'1/25'	256/8982	0.515127	0.558055	20315	Cxcl12	http://www.genome.jp/kegg-bin/show_pathway?mmu05163/mmu:20315%09red
MAPK signaling pathway	KEGG PATHWAY	mmu04010	'1/25'	294/8982	0.565312	0.602382	19099	Mapk8ip1	http://www.genome.jp/kegg-bin/show_pathway?mmu04010/mmu:19099%09yellow
Huntington disease	KEGG PATHWAY	mmu05016	'1/25'	302/8982	0.575223	0.603056	13417	Dnah8	http://www.genome.jp/kegg-bin/show_pathway?mmu05016/mmu:13417%09red
Amyotrophic lateral sclerosis	KEGG PATHWAY	mmu05014	'1/25'	369/8982	0.650125	0.670764	13417	Dnah8	http://www.genome.jp/kegg-bin/show_pathway?mmu05014/mmu:13417%09red
Herpes simplex virus 1 infection	KEGG PATHWAY	mmu05168	'1/25'	459/8982	0.73103	0.740352	328274	Zfp459	http://www.genome.jp/kegg-bin/show_pathway?mmu05168/mmu:328274%09red
Pathways of neurodegeneration - multiple diseases	KEGG PATHWAY	mmu05022	'1/25'	471/8982	0.740352	0.740352	13417	Dnah8	http://www.genome.jp/kegg-bin/show_pathway?mmu05022/mmu:13417%09red

## Sheet: <KEGG 3-2> C5-6h_Rv--K15-6h_Rv
Term	database	ID	GeneRatio	BgRatio	Pvalue	Qvalue	geneIDs	geneNames	URL
Vitamin digestion and absorption	KEGG PATHWAY	mmu04977	3/56	24/8982	0.000423449	0.0647877	238055/11806/69698	Apob/Apoa1/Slc52a3	http://www.genome.jp/kegg-bin/show_pathway?mmu04977/mmu:238055%09yellow/mmu:11806%09yellow/mmu:69698%09yellow
Hippo signaling pathway	KEGG PATHWAY	mmu04390	5/56	157/8982	0.00285197	0.130452	22420/21676/11839/18787/21414	Wnt6/Tead1/Areg/Serpine1/Tcf7	http://www.genome.jp/kegg-bin/show_pathway?mmu04390/mmu:22420%09yellow/mmu:21676%09red/mmu:11839%09red/mmu:18787%09red/mmu:21414%09red
Prostate cancer	KEGG PATHWAY	mmu05215	4/56	99/8982	0.00328918	0.130452	17395/21414/18596/17392	Mmp9/Tcf7/Pdgfrb/Mmp3	http://www.genome.jp/kegg-bin/show_pathway?mmu05215/mmu:17395%09yellow/mmu:21414%09red/mmu:18596%09red/mmu:17392%09red
Melanogenesis	KEGG PATHWAY	mmu04916	4/56	100/8982	0.00341052	0.130452	22420/50518/21414/12322	Wnt6/a/Tcf7/Camk2a	http://www.genome.jp/kegg-bin/show_pathway?mmu04916/mmu:22420%09yellow/mmu:50518%09red/mmu:21414%09red/mmu:12322%09yellow
Proteoglycans in cancer	KEGG PATHWAY	mmu05205	5/56	205/8982	0.00877158	0.23707	17395/22420/17532/13179/12322	Mmp9/Wnt6/Mras/Dcn/Camk2a	http://www.genome.jp/kegg-bin/show_pathway?mmu05205/mmu:17395%09yellow/mmu:22420%09yellow/mmu:17532%09yellow/mmu:13179%09yellow/mmu:12322%09yellow
Purine metabolism	KEGG PATHWAY	mmu00230	4/56	134/8982	0.00955688	0.23707	230718/238871/23984/76974	Nt5c1a/Pde4d/Pde10a/Urah	http://www.genome.jp/kegg-bin/show_pathway?mmu00230/mmu:230718%09red/mmu:238871%09yellow/mmu:23984%09red/mmu:76974%09yellow
Lipid and atherosclerosis	KEGG PATHWAY	mmu05417	5/56	216/8982	0.0108463	0.23707	238055/17395/11806/12322/17392	Apob/Mmp9/Apoa1/Camk2a/Mmp3	http://www.genome.jp/kegg-bin/show_pathway?mmu05417/mmu:238055%09yellow/mmu:17395%09yellow/mmu:11806%09yellow/mmu:12322%09yellow/mmu:17392%09red
Morphine addiction	KEGG PATHWAY	mmu05032	3/56	91/8982	0.0189473	0.318347	14403/238871/23984	Gabrd/Pde4d/Pde10a	http://www.genome.jp/kegg-bin/show_pathway?mmu05032/mmu:14403%09red/mmu:238871%09yellow/mmu:23984%09red
Hypertrophic cardiomyopathy	KEGG PATHWAY	mmu05410	3/56	91/8982	0.0189473	0.318347	21954/108079/21956	Tnni3/Prkaa2/Tnnt2	http://www.genome.jp/kegg-bin/show_pathway?mmu05410/mmu:21954%09yellow/mmu:108079%09yellow/mmu:21956%09red
Wnt signaling pathway	KEGG PATHWAY	mmu04310	4/56	169/8982	0.020807	0.318347	18163/22420/21414/12322	Ctnnd2/Wnt6/Tcf7/Camk2a	http://www.genome.jp/kegg-bin/show_pathway?mmu04310/mmu:18163%09red/mmu:22420%09yellow/mmu:21414%09red/mmu:12322%09yellow
Fat digestion and absorption	KEGG PATHWAY	mmu04975	2/56	43/8982	0.0292838	0.407311	238055/11806	Apob/Apoa1	http://www.genome.jp/kegg-bin/show_pathway?mmu04975/mmu:238055%09yellow/mmu:11806%09yellow
Leukocyte transendothelial migration	KEGG PATHWAY	mmu04670	3/56	118/8982	0.037032	0.438354	17395/67374/20315	Mmp9/Jam2/Cxcl12	http://www.genome.jp/kegg-bin/show_pathway?mmu04670/mmu:17395%09yellow/mmu:67374%09red/mmu:20315%09red
Cholesterol metabolism	KEGG PATHWAY	mmu04979	2/56	49/8982	0.0372457	0.438354	238055/11806	Apob/Apoa1	http://www.genome.jp/kegg-bin/show_pathway?mmu04979/mmu:238055%09yellow/mmu:11806%09yellow
Pyrimidine metabolism	KEGG PATHWAY	mmu00240	2/56	56/8982	0.0474508	0.487779	76654/230718	Upp2/Nt5c1a	http://www.genome.jp/kegg-bin/show_pathway?mmu00240/mmu:76654%09yellow/mmu:230718%09red
cAMP signaling pathway	KEGG PATHWAY	mmu04024	4/56	220/8982	0.0478215	0.487779	21954/238871/23984/12322	Tnni3/Pde4d/Pde10a/Camk2a	http://www.genome.jp/kegg-bin/show_pathway?mmu04024/mmu:21954%09yellow/mmu:238871%09yellow/mmu:23984%09red/mmu:12322%09yellow
Apelin signaling pathway	KEGG PATHWAY	mmu04371	3/56	137/8982	0.0535914	0.488868	17532/108079/18787	Mras/Prkaa2/Serpine1	http://www.genome.jp/kegg-bin/show_pathway?mmu04371/mmu:17532%09yellow/mmu:108079%09yellow/mmu:18787%09red
Alcoholic liver disease	KEGG PATHWAY	mmu04936	3/56	141/8982	0.0574649	0.488868	13106/108079/21414	Cyp2e1/Prkaa2/Tcf7	http://www.genome.jp/kegg-bin/show_pathway?mmu04936/mmu:13106%09yellow/mmu:108079%09yellow/mmu:21414%09red
Basal cell carcinoma	KEGG PATHWAY	mmu05217	2/56	63/8982	0.0585487	0.488868	22420/21414	Wnt6/Tcf7	http://www.genome.jp/kegg-bin/show_pathway?mmu05217/mmu:22420%09yellow/mmu:21414%09red
Adrenergic signaling in cardiomyocytes	KEGG PATHWAY	mmu04261	3/56	152/8982	0.0687824	0.488868	21954/21956/12322	Tnni3/Tnnt2/Camk2a	http://www.genome.jp/kegg-bin/show_pathway?mmu04261/mmu:21954%09yellow/mmu:21956%09red/mmu:12322%09yellow
Adherens junction	KEGG PATHWAY	mmu04520	2/56	71/8982	0.0722072	0.488868	20411/21414	Sorbs1/Tcf7	http://www.genome.jp/kegg-bin/show_pathway?mmu04520/mmu:20411%09red/mmu:21414%09red
Glioma	KEGG PATHWAY	mmu05214	2/56	74/8982	0.0775723	0.488868	12322/18596	Camk2a/Pdgfrb	http://www.genome.jp/kegg-bin/show_pathway?mmu05214/mmu:12322%09yellow/mmu:18596%09red
Cushing syndrome	KEGG PATHWAY	mmu04934	3/56	162/8982	0.0798854	0.488868	22420/21414/12322	Wnt6/Tcf7/Camk2a	http://www.genome.jp/kegg-bin/show_pathway?mmu04934/mmu:22420%09yellow/mmu:21414%09red/mmu:12322%09yellow
JAK-STAT signaling pathway	KEGG PATHWAY	mmu04630	3/56	168/8982	0.0869022	0.488868	12700/57914/18596	Cish/Crlf2/Pdgfrb	http://www.genome.jp/kegg-bin/show_pathway?mmu04630/mmu:12700%09red/mmu:57914%09yellow/mmu:18596%09red
Nucleotide metabolism	KEGG PATHWAY	mmu01232	2/56	84/8982	0.0963062	0.488868	76654/230718	Upp2/Nt5c1a	http://www.genome.jp/kegg-bin/show_pathway?mmu01232/mmu:76654%09yellow/mmu:230718%09red
ErbB signaling pathway	KEGG PATHWAY	mmu04012	2/56	84/8982	0.0963062	0.488868	11839/12322	Areg/Camk2a	http://www.genome.jp/kegg-bin/show_pathway?mmu04012/mmu:11839%09red/mmu:12322%09yellow
Cardiac muscle contraction	KEGG PATHWAY	mmu04260	2/56	87/8982	0.102158	0.488868	21954/21956	Tnni3/Tnnt2	http://www.genome.jp/kegg-bin/show_pathway?mmu04260/mmu:21954%09yellow/mmu:21956%09red
Rheumatoid arthritis	KEGG PATHWAY	mmu05323	2/56	87/8982	0.102158	0.488868	20315/17392	Cxcl12/Mmp3	http://www.genome.jp/kegg-bin/show_pathway?mmu05323/mmu:20315%09red/mmu:17392%09red
Axon guidance	KEGG PATHWAY	mmu04360	3/56	181/8982	0.102966	0.488868	268902/20315/12322	Robo2/Cxcl12/Camk2a	http://www.genome.jp/kegg-bin/show_pathway?mmu04360/mmu:268902%09yellow/mmu:20315%09red/mmu:12322%09yellow
Colorectal cancer	KEGG PATHWAY	mmu05210	2/56	88/8982	0.104131	0.488868	11839/21414	Areg/Tcf7	http://www.genome.jp/kegg-bin/show_pathway?mmu05210/mmu:11839%09red/mmu:21414%09red
PPAR signaling pathway	KEGG PATHWAY	mmu03320	2/56	89/8982	0.106114	0.488868	20411/11806	Sorbs1/Apoa1	http://www.genome.jp/kegg-bin/show_pathway?mmu03320/mmu:20411%09red/mmu:11806%09yellow
Cytokine-cytokine receptor interaction	KEGG PATHWAY	mmu04060	4/56	292/8982	0.108205	0.488868	56221/20315/14562/57914	Ccl24/Cxcl12/Gdf3/Crlf2	http://www.genome.jp/kegg-bin/show_pathway?mmu04060/mmu:56221%09red/mmu:20315%09red/mmu:14562%09yellow/mmu:57914%09yellow
MAPK signaling pathway	KEGG PATHWAY	mmu04010	4/56	294/8982	0.110231	0.488868	17532/19099/11839/18596	Mras/Mapk8ip1/Areg/Pdgfrb	http://www.genome.jp/kegg-bin/show_pathway?mmu04010/mmu:17532%09yellow/mmu:19099%09yellow/mmu:11839%09red/mmu:18596%09red
Drug metabolism - other enzymes	KEGG PATHWAY	mmu00983	2/56	92/8982	0.112125	0.488868	76654/13106	Upp2/Cyp2e1	http://www.genome.jp/kegg-bin/show_pathway?mmu00983/mmu:76654%09yellow/mmu:13106%09yellow
IL-17 signaling pathway	KEGG PATHWAY	mmu04657	2/56	93/8982	0.114148	0.488868	17395/17392	Mmp9/Mmp3	http://www.genome.jp/kegg-bin/show_pathway?mmu04657/mmu:17395%09yellow/mmu:17392%09red
Dilated cardiomyopathy	KEGG PATHWAY	mmu05414	2/56	94/8982	0.116181	0.488868	21954/21956	Tnni3/Tnnt2	http://www.genome.jp/kegg-bin/show_pathway?mmu05414/mmu:21954%09yellow/mmu:21956%09red
Glycosaminoglycan biosynthesis - chondroitin sulfate / dermatan sulfate	KEGG PATHWAY	mmu00532	1/56	20/8982	0.117695	0.488868	78923	Chsy3	http://www.genome.jp/kegg-bin/show_pathway?mmu00532/mmu:78923%09red
Viral protein interaction with cytokine and cytokine receptor	KEGG PATHWAY	mmu04061	2/56	95/8982	0.118223	0.488868	56221/20315	Ccl24/Cxcl12	http://www.genome.jp/kegg-bin/show_pathway?mmu04061/mmu:56221%09red/mmu:20315%09red
Pantothenate and CoA biosynthesis	KEGG PATHWAY	mmu00770	1/56	21/8982	0.123208	0.496074	26464	Vnn3	http://www.genome.jp/kegg-bin/show_pathway?mmu00770/mmu:26464%09yellow
Glucagon signaling pathway	KEGG PATHWAY	mmu04922	2/56	104/8982	0.136995	0.53744	108079/12322	Prkaa2/Camk2a	http://www.genome.jp/kegg-bin/show_pathway?mmu04922/mmu:108079%09yellow/mmu:12322%09yellow
Diabetic cardiomyopathy	KEGG PATHWAY	mmu05415	3/56	211/8982	0.144045	0.539122	17395/21954/12322	Mmp9/Tnni3/Camk2a	http://www.genome.jp/kegg-bin/show_pathway?mmu05415/mmu:17395%09yellow/mmu:21954%09yellow/mmu:12322%09yellow
Parathyroid hormone synthesis, secretion and action	KEGG PATHWAY	mmu04928	2/56	108/8982	0.145542	0.539122	22337/238871	Vdr/Pde4d	http://www.genome.jp/kegg-bin/show_pathway?mmu04928/mmu:22337%09red/mmu:238871%09yellow
Hippo signaling pathway - multiple species	KEGG PATHWAY	mmu04392	1/56	27/8982	0.155583	0.539122	21676	Tead1	http://www.genome.jp/kegg-bin/show_pathway?mmu04392/mmu:21676%09red
TNF signaling pathway	KEGG PATHWAY	mmu04668	2/56	113/8982	0.156379	0.539122	17395/17392	Mmp9/Mmp3	http://www.genome.jp/kegg-bin/show_pathway?mmu04668/mmu:17395%09yellow/mmu:17392%09red
Regulation of actin cytoskeleton	KEGG PATHWAY	mmu04810	3/56	220/8982	0.157312	0.539122	17532/20315/18596	Mras/Cxcl12/Pdgfrb	http://www.genome.jp/kegg-bin/show_pathway?mmu04810/mmu:17532%09yellow/mmu:20315%09red/mmu:18596%09red
HIF-1 signaling pathway	KEGG PATHWAY	mmu04066	2/56	114/8982	0.158565	0.539122	18787/12322	Serpine1/Camk2a	http://www.genome.jp/kegg-bin/show_pathway?mmu04066/mmu:18787%09red/mmu:12322%09yellow
Circadian rhythm	KEGG PATHWAY	mmu04710	1/56	30/8982	0.171328	0.569852	108079	Prkaa2	http://www.genome.jp/kegg-bin/show_pathway?mmu04710/mmu:108079%09yellow
Ras signaling pathway	KEGG PATHWAY	mmu04014	3/56	235/8982	0.18023	0.586706	17532/85031/18596	Mras/Pla1a/Pdgfrb	http://www.genome.jp/kegg-bin/show_pathway?mmu04014/mmu:17532%09yellow/mmu:85031%09red/mmu:18596%09red
Calcium signaling pathway	KEGG PATHWAY	mmu04020	3/56	240/8982	0.18807	0.592542	94045/12322/18596	P2rx5/Camk2a/Pdgfrb	http://www.genome.jp/kegg-bin/show_pathway?mmu04020/mmu:94045%09red/mmu:12322%09yellow/mmu:18596%09red
Thyroid cancer	KEGG PATHWAY	mmu05216	1/56	37/8982	0.206953	0.592542	21414	Tcf7	http://www.genome.jp/kegg-bin/show_pathway?mmu05216/mmu:21414%09red
Insulin signaling pathway	KEGG PATHWAY	mmu04910	2/56	139/8982	0.214768	0.592542	20411/108079	Sorbs1/Prkaa2	http://www.genome.jp/kegg-bin/show_pathway?mmu04910/mmu:20411%09red/mmu:108079%09yellow
African trypanosomiasis	KEGG PATHWAY	mmu05143	1/56	39/8982	0.216852	0.592542	11806	Apoa1	http://www.genome.jp/kegg-bin/show_pathway?mmu05143/mmu:11806%09yellow
Signaling pathways regulating pluripotency of stem cells	KEGG PATHWAY	mmu04550	2/56	140/8982	0.217062	0.592542	22420/21414	Wnt6/Tcf7	http://www.genome.jp/kegg-bin/show_pathway?mmu04550/mmu:22420%09yellow/mmu:21414%09red
Autophagy - animal	KEGG PATHWAY	mmu04140	2/56	142/8982	0.221657	0.592542	17532/108079	Mras/Prkaa2	http://www.genome.jp/kegg-bin/show_pathway?mmu04140/mmu:17532%09yellow/mmu:108079%09yellow
Glycine, serine and threonine metabolism	KEGG PATHWAY	mmu00260	1/56	40/8982	0.221756	0.592542	236539	Phgdh	http://www.genome.jp/kegg-bin/show_pathway?mmu00260/mmu:236539%09red
Nicotine addiction	KEGG PATHWAY	mmu05033	1/56	40/8982	0.221756	0.592542	14403	Gabrd	http://www.genome.jp/kegg-bin/show_pathway?mmu05033/mmu:14403%09red
Nicotinate and nicotinamide metabolism	KEGG PATHWAY	mmu00760	1/56	41/8982	0.226629	0.592542	230718	Nt5c1a	http://www.genome.jp/kegg-bin/show_pathway?mmu00760/mmu:230718%09red
Bladder cancer	KEGG PATHWAY	mmu05219	1/56	41/8982	0.226629	0.592542	17395	Mmp9	http://www.genome.jp/kegg-bin/show_pathway?mmu05219/mmu:17395%09yellow
Breast cancer	KEGG PATHWAY	mmu05224	2/56	147/8982	0.233181	0.592542	22420/21414	Wnt6/Tcf7	http://www.genome.jp/kegg-bin/show_pathway?mmu05224/mmu:22420%09yellow/mmu:21414%09red
Fluid shear stress and atherosclerosis	KEGG PATHWAY	mmu05418	2/56	148/8982	0.235491	0.592542	17395/108079	Mmp9/Prkaa2	http://www.genome.jp/kegg-bin/show_pathway?mmu05418/mmu:17395%09yellow/mmu:108079%09yellow
Intestinal immune network for IgA production	KEGG PATHWAY	mmu04672	1/56	43/8982	0.236287	0.592542	20315	Cxcl12	http://www.genome.jp/kegg-bin/show_pathway?mmu04672/mmu:20315%09red
Phospholipase D signaling pathway	KEGG PATHWAY	mmu04072	2/56	149/8982	0.237802	0.592542	17532/18596	Mras/Pdgfrb	http://www.genome.jp/kegg-bin/show_pathway?mmu04072/mmu:17532%09yellow/mmu:18596%09red
Gastric cancer	KEGG PATHWAY	mmu05226	2/56	150/8982	0.240115	0.592542	22420/21414	Wnt6/Tcf7	http://www.genome.jp/kegg-bin/show_pathway?mmu05226/mmu:22420%09yellow/mmu:21414%09red
Oxytocin signaling pathway	KEGG PATHWAY	mmu04921	2/56	153/8982	0.247061	0.594149	108079/12322	Prkaa2/Camk2a	http://www.genome.jp/kegg-bin/show_pathway?mmu04921/mmu:108079%09yellow/mmu:12322%09yellow
Non-alcoholic fatty liver disease	KEGG PATHWAY	mmu04932	2/56	156/8982	0.254015	0.594149	13106/108079	Cyp2e1/Prkaa2	http://www.genome.jp/kegg-bin/show_pathway?mmu04932/mmu:13106%09yellow/mmu:108079%09yellow
mTOR signaling pathway	KEGG PATHWAY	mmu04150	2/56	157/8982	0.256335	0.594149	22420/108079	Wnt6/Prkaa2	http://www.genome.jp/kegg-bin/show_pathway?mmu04150/mmu:22420%09yellow/mmu:108079%09yellow
Linoleic acid metabolism	KEGG PATHWAY	mmu00591	1/56	50/8982	0.269166	0.594149	13106	Cyp2e1	http://www.genome.jp/kegg-bin/show_pathway?mmu00591/mmu:13106%09yellow
Tight junction	KEGG PATHWAY	mmu04530	2/56	167/8982	0.279549	0.594149	67374/108079	Jam2/Prkaa2	http://www.genome.jp/kegg-bin/show_pathway?mmu04530/mmu:67374%09red/mmu:108079%09yellow
Cysteine and methionine metabolism	KEGG PATHWAY	mmu00270	1/56	54/8982	0.287326	0.594149	236539	Phgdh	http://www.genome.jp/kegg-bin/show_pathway?mmu00270/mmu:236539%09red
Mineral absorption	KEGG PATHWAY	mmu04978	1/56	54/8982	0.287326	0.594149	22337	Vdr	http://www.genome.jp/kegg-bin/show_pathway?mmu04978/mmu:22337%09red
MicroRNAs in cancer	KEGG PATHWAY	mmu05206	3/56	303/8982	0.29267	0.594149	17395/20677/18596	Mmp9/Sox4/Pdgfrb	http://www.genome.jp/kegg-bin/show_pathway?mmu05206/mmu:17395%09yellow/mmu:20677%09red/mmu:18596%09red
Cell adhesion molecules	KEGG PATHWAY	mmu04514	2/56	174/8982	0.295785	0.594149	67374/12511	Jam2/Cd6	http://www.genome.jp/kegg-bin/show_pathway?mmu04514/mmu:67374%09red/mmu:12511%09red
Hepatocellular carcinoma	KEGG PATHWAY	mmu05225	2/56	174/8982	0.295785	0.594149	22420/21414	Wnt6/Tcf7	http://www.genome.jp/kegg-bin/show_pathway?mmu05225/mmu:22420%09yellow/mmu:21414%09red
Endometrial cancer	KEGG PATHWAY	mmu05213	1/56	58/8982	0.305042	0.594149	21414	Tcf7	http://www.genome.jp/kegg-bin/show_pathway?mmu05213/mmu:21414%09red
Tuberculosis	KEGG PATHWAY	mmu05152	2/56	180/8982	0.309667	0.594149	22337/12322	Vdr/Camk2a	http://www.genome.jp/kegg-bin/show_pathway?mmu05152/mmu:22337%09red/mmu:12322%09yellow
Endocrine and other factor-regulated calcium reabsorption	KEGG PATHWAY	mmu04961	1/56	61/8982	0.318044	0.594149	22337	Vdr	http://www.genome.jp/kegg-bin/show_pathway?mmu04961/mmu:22337%09red
Legionellosis	KEGG PATHWAY	mmu05134	1/56	61/8982	0.318044	0.594149	17940	Naip1	http://www.genome.jp/kegg-bin/show_pathway?mmu05134/mmu:17940%09yellow
Cellular senescence	KEGG PATHWAY	mmu04218	2/56	184/8982	0.318897	0.594149	17532/18787	Mras/Serpine1	http://www.genome.jp/kegg-bin/show_pathway?mmu04218/mmu:17532%09yellow/mmu:18787%09red
Longevity regulating pathway - multiple species	KEGG PATHWAY	mmu04213	1/56	62/8982	0.322325	0.594149	108079	Prkaa2	http://www.genome.jp/kegg-bin/show_pathway?mmu04213/mmu:108079%09yellow
Chemokine signaling pathway	KEGG PATHWAY	mmu04062	2/56	192/8982	0.337273	0.594149	56221/20315	Ccl24/Cxcl12	http://www.genome.jp/kegg-bin/show_pathway?mmu04062/mmu:56221%09red/mmu:20315%09red
Long-term potentiation	KEGG PATHWAY	mmu04720	1/56	67/8982	0.343337	0.594149	12322	Camk2a	http://www.genome.jp/kegg-bin/show_pathway?mmu04720/mmu:12322%09yellow
Mitophagy - animal	KEGG PATHWAY	mmu04137	1/56	68/8982	0.347462	0.594149	17532	Mras	http://www.genome.jp/kegg-bin/show_pathway?mmu04137/mmu:17532%09yellow
Amphetamine addiction	KEGG PATHWAY	mmu05031	1/56	69/8982	0.351561	0.594149	12322	Camk2a	http://www.genome.jp/kegg-bin/show_pathway?mmu05031/mmu:12322%09yellow
Central carbon metabolism in cancer	KEGG PATHWAY	mmu05230	1/56	69/8982	0.351561	0.594149	18596	Pdgfrb	http://www.genome.jp/kegg-bin/show_pathway?mmu05230/mmu:18596%09red
Type I diabetes mellitus	KEGG PATHWAY	mmu04940	1/56	70/8982	0.355635	0.594149	19275	Ptprn	http://www.genome.jp/kegg-bin/show_pathway?mmu04940/mmu:19275%09yellow
Acute myeloid leukemia	KEGG PATHWAY	mmu05221	1/56	70/8982	0.355635	0.594149	21414	Tcf7	http://www.genome.jp/kegg-bin/show_pathway?mmu05221/mmu:21414%09red
Drug metabolism - cytochrome P450	KEGG PATHWAY	mmu00982	1/56	71/8982	0.359684	0.594149	13106	Cyp2e1	http://www.genome.jp/kegg-bin/show_pathway?mmu00982/mmu:13106%09yellow
Adipocytokine signaling pathway	KEGG PATHWAY	mmu04920	1/56	71/8982	0.359684	0.594149	108079	Prkaa2	http://www.genome.jp/kegg-bin/show_pathway?mmu04920/mmu:108079%09yellow
Inositol phosphate metabolism	KEGG PATHWAY	mmu00562	1/56	72/8982	0.363708	0.594149	170835	Inpp5j	http://www.genome.jp/kegg-bin/show_pathway?mmu00562/mmu:170835%09yellow
p53 signaling pathway	KEGG PATHWAY	mmu04115	1/56	72/8982	0.363708	0.594149	18787	Serpine1	http://www.genome.jp/kegg-bin/show_pathway?mmu04115/mmu:18787%09red
Melanoma	KEGG PATHWAY	mmu05218	1/56	72/8982	0.363708	0.594149	18596	Pdgfrb	http://www.genome.jp/kegg-bin/show_pathway?mmu05218/mmu:18596%09red
Metabolism of xenobiotics by cytochrome P450	KEGG PATHWAY	mmu00980	1/56	73/8982	0.367707	0.594149	13106	Cyp2e1	http://www.genome.jp/kegg-bin/show_pathway?mmu00980/mmu:13106%09yellow
Prolactin signaling pathway	KEGG PATHWAY	mmu04917	1/56	74/8982	0.371682	0.594149	12700	Cish	http://www.genome.jp/kegg-bin/show_pathway?mmu04917/mmu:12700%09red
Thyroid hormone synthesis	KEGG PATHWAY	mmu04918	1/56	74/8982	0.371682	0.594149	11657	Alb	http://www.genome.jp/kegg-bin/show_pathway?mmu04918/mmu:11657%09yellow
Gastric acid secretion	KEGG PATHWAY	mmu04971	1/56	75/8982	0.375632	0.594149	12322	Camk2a	http://www.genome.jp/kegg-bin/show_pathway?mmu04971/mmu:12322%09yellow
Arrhythmogenic right ventricular cardiomyopathy	KEGG PATHWAY	mmu05412	1/56	77/8982	0.383458	0.594149	21414	Tcf7	http://www.genome.jp/kegg-bin/show_pathway?mmu05412/mmu:21414%09red
Rap1 signaling pathway	KEGG PATHWAY	mmu04015	2/56	214/8982	0.387009	0.594149	17532/18596	Mras/Pdgfrb	http://www.genome.jp/kegg-bin/show_pathway?mmu04015/mmu:17532%09yellow/mmu:18596%09red
PI3K-Akt signaling pathway	KEGG PATHWAY	mmu04151	3/56	359/8982	0.388971	0.594149	108079/11839/18596	Prkaa2/Areg/Pdgfrb	http://www.genome.jp/kegg-bin/show_pathway?mmu04151/mmu:108079%09yellow/mmu:11839%09red/mmu:18596%09red
Biosynthesis of amino acids	KEGG PATHWAY	mmu01230	1/56	79/8982	0.391189	0.594149	236539	Phgdh	http://www.genome.jp/kegg-bin/show_pathway?mmu01230/mmu:236539%09red
EGFR tyrosine kinase inhibitor resistance	KEGG PATHWAY	mmu01521	1/56	79/8982	0.391189	0.594149	18596	Pdgfrb	http://www.genome.jp/kegg-bin/show_pathway?mmu01521/mmu:18596%09red
Human papillomavirus infection	KEGG PATHWAY	mmu05165	3/56	362/8982	0.39409	0.594149	22420/21414/18596	Wnt6/Tcf7/Pdgfrb	http://www.genome.jp/kegg-bin/show_pathway?mmu05165/mmu:22420%09yellow/mmu:21414%09red/mmu:18596%09red
Chemical carcinogenesis - reactive oxygen species	KEGG PATHWAY	mmu05208	2/56	222/8982	0.404724	0.594149	13106/57344	Cyp2e1/As3mt	http://www.genome.jp/kegg-bin/show_pathway?mmu05208/mmu:13106%09yellow/mmu:57344%09yellow
Transcriptional misregulation in cancer	KEGG PATHWAY	mmu05202	2/56	224/8982	0.409116	0.594149	17395/17392	Mmp9/Mmp3	http://www.genome.jp/kegg-bin/show_pathway?mmu05202/mmu:17395%09yellow/mmu:17392%09red
Chemical carcinogenesis - DNA adducts	KEGG PATHWAY	mmu05204	1/56	84/8982	0.410101	0.594149	13106	Cyp2e1	http://www.genome.jp/kegg-bin/show_pathway?mmu05204/mmu:13106%09yellow
Arachidonic acid metabolism	KEGG PATHWAY	mmu00590	1/56	86/8982	0.417503	0.594149	13106	Cyp2e1	http://www.genome.jp/kegg-bin/show_pathway?mmu00590/mmu:13106%09yellow
Gap junction	KEGG PATHWAY	mmu04540	1/56	86/8982	0.417503	0.594149	18596	Pdgfrb	http://www.genome.jp/kegg-bin/show_pathway?mmu04540/mmu:18596%09red
Insulin secretion	KEGG PATHWAY	mmu04911	1/56	86/8982	0.417503	0.594149	12322	Camk2a	http://www.genome.jp/kegg-bin/show_pathway?mmu04911/mmu:12322%09yellow
PD-L1 expression and PD-1 checkpoint pathway in cancer	KEGG PATHWAY	mmu05235	1/56	88/8982	0.424814	0.594149	381319	Batf3	http://www.genome.jp/kegg-bin/show_pathway?mmu05235/mmu:381319%09yellow
GABAergic synapse	KEGG PATHWAY	mmu04727	1/56	89/8982	0.428436	0.594149	14403	Gabrd	http://www.genome.jp/kegg-bin/show_pathway?mmu04727/mmu:14403%09red
Longevity regulating pathway	KEGG PATHWAY	mmu04211	1/56	90/8982	0.432035	0.594149	108079	Prkaa2	http://www.genome.jp/kegg-bin/show_pathway?mmu04211/mmu:108079%09yellow
GnRH signaling pathway	KEGG PATHWAY	mmu04912	1/56	90/8982	0.432035	0.594149	12322	Camk2a	http://www.genome.jp/kegg-bin/show_pathway?mmu04912/mmu:12322%09yellow
Neuroactive ligand-receptor interaction	KEGG PATHWAY	mmu04080	3/56	386/8982	0.434634	0.594149	18155/94045/14403	Pnoc/P2rx5/Gabrd	http://www.genome.jp/kegg-bin/show_pathway?mmu04080/mmu:18155%09yellow/mmu:94045%09red/mmu:14403%09red
Steroid hormone biosynthesis	KEGG PATHWAY	mmu00140	1/56	92/8982	0.439166	0.594149	13106	Cyp2e1	http://www.genome.jp/kegg-bin/show_pathway?mmu00140/mmu:13106%09yellow
Endocrine resistance	KEGG PATHWAY	mmu01522	1/56	93/8982	0.442699	0.594149	17395	Mmp9	http://www.genome.jp/kegg-bin/show_pathway?mmu01522/mmu:17395%09yellow
Complement and coagulation cascades	KEGG PATHWAY	mmu04610	1/56	93/8982	0.442699	0.594149	18787	Serpine1	http://www.genome.jp/kegg-bin/show_pathway?mmu04610/mmu:18787%09red
TGF-beta signaling pathway	KEGG PATHWAY	mmu04350	1/56	95/8982	0.449699	0.59649	13179	Dcn	http://www.genome.jp/kegg-bin/show_pathway?mmu04350/mmu:13179%09yellow
Glycerophospholipid metabolism	KEGG PATHWAY	mmu00564	1/56	98/8982	0.460038	0.59649	85031	Pla1a	http://www.genome.jp/kegg-bin/show_pathway?mmu00564/mmu:85031%09red
Circadian entrainment	KEGG PATHWAY	mmu04713	1/56	98/8982	0.460038	0.59649	12322	Camk2a	http://www.genome.jp/kegg-bin/show_pathway?mmu04713/mmu:12322%09yellow
Choline metabolism in cancer	KEGG PATHWAY	mmu05231	1/56	98/8982	0.460038	0.59649	18596	Pdgfrb	http://www.genome.jp/kegg-bin/show_pathway?mmu05231/mmu:18596%09red
AGE-RAGE signaling pathway in diabetic complications	KEGG PATHWAY	mmu04933	1/56	101/8982	0.470186	0.598013	18787	Serpine1	http://www.genome.jp/kegg-bin/show_pathway?mmu04933/mmu:18787%09red
Salmonella infection	KEGG PATHWAY	mmu05132	2/56	253/8982	0.470985	0.598013	17940/21414	Naip1/Tcf7	http://www.genome.jp/kegg-bin/show_pathway?mmu05132/mmu:17940%09yellow/mmu:21414%09red
Aldosterone synthesis and secretion	KEGG PATHWAY	mmu04925	1/56	102/8982	0.473527	0.598013	12322	Camk2a	http://www.genome.jp/kegg-bin/show_pathway?mmu04925/mmu:12322%09yellow
Chagas disease	KEGG PATHWAY	mmu05142	1/56	103/8982	0.476847	0.598013	18787	Serpine1	http://www.genome.jp/kegg-bin/show_pathway?mmu05142/mmu:18787%09red
NF-kappa B signaling pathway	KEGG PATHWAY	mmu04064	1/56	105/8982	0.483425	0.601334	20315	Cxcl12	http://www.genome.jp/kegg-bin/show_pathway?mmu04064/mmu:20315%09red
Protein digestion and absorption	KEGG PATHWAY	mmu04974	1/56	108/8982	0.493141	0.608473	373864	Col27a1	http://www.genome.jp/kegg-bin/show_pathway?mmu04974/mmu:373864%09red
Insulin resistance	KEGG PATHWAY	mmu04931	1/56	110/8982	0.499519	0.60937	108079	Prkaa2	http://www.genome.jp/kegg-bin/show_pathway?mmu04931/mmu:108079%09yellow
C-type lectin receptor signaling pathway	KEGG PATHWAY	mmu04625	1/56	112/8982	0.505817	0.60937	17532	Mras	http://www.genome.jp/kegg-bin/show_pathway?mmu04625/mmu:17532%09yellow
Cholinergic synapse	KEGG PATHWAY	mmu04725	1/56	112/8982	0.505817	0.60937	12322	Camk2a	http://www.genome.jp/kegg-bin/show_pathway?mmu04725/mmu:12322%09yellow
Carbon metabolism	KEGG PATHWAY	mmu01200	1/56	121/8982	0.53321	0.627547	236539	Phgdh	http://www.genome.jp/kegg-bin/show_pathway?mmu01200/mmu:236539%09red
Oocyte meiosis	KEGG PATHWAY	mmu04114	1/56	121/8982	0.53321	0.627547	12322	Camk2a	http://www.genome.jp/kegg-bin/show_pathway?mmu04114/mmu:12322%09yellow
Neurotrophin signaling pathway	KEGG PATHWAY	mmu04722	1/56	121/8982	0.53321	0.627547	12322	Camk2a	http://www.genome.jp/kegg-bin/show_pathway?mmu04722/mmu:12322%09yellow
AMPK signaling pathway	KEGG PATHWAY	mmu04152	1/56	126/8982	0.547778	0.638239	108079	Prkaa2	http://www.genome.jp/kegg-bin/show_pathway?mmu04152/mmu:108079%09yellow
Inflammatory mediator regulation of TRP channels	KEGG PATHWAY	mmu04750	1/56	127/8982	0.550638	0.638239	12322	Camk2a	http://www.genome.jp/kegg-bin/show_pathway?mmu04750/mmu:12322%09yellow
Relaxin signaling pathway	KEGG PATHWAY	mmu04926	1/56	129/8982	0.556304	0.63979	17395	Mmp9	http://www.genome.jp/kegg-bin/show_pathway?mmu04926/mmu:17395%09yellow
FoxO signaling pathway	KEGG PATHWAY	mmu04068	1/56	131/8982	0.5619	0.63979	108079	Prkaa2	http://www.genome.jp/kegg-bin/show_pathway?mmu04068/mmu:108079%09yellow
Pathways of neurodegeneration - multiple diseases	KEGG PATHWAY	mmu05022	3/56	471/8982	0.568871	0.63979	22420/240960/12322	Wnt6/Dnah14/Camk2a	http://www.genome.jp/kegg-bin/show_pathway?mmu05022/mmu:22420%09yellow/mmu:240960%09red/mmu:12322%09yellow
Estrogen signaling pathway	KEGG PATHWAY	mmu04915	1/56	134/8982	0.570164	0.63979	17395	Mmp9	http://www.genome.jp/kegg-bin/show_pathway?mmu04915/mmu:17395%09yellow
Dopaminergic synapse	KEGG PATHWAY	mmu04728	1/56	135/8982	0.572884	0.63979	12322	Camk2a	http://www.genome.jp/kegg-bin/show_pathway?mmu04728/mmu:12322%09yellow
Retrograde endocannabinoid signaling	KEGG PATHWAY	mmu04723	1/56	148/8982	0.606748	0.672699	14403	Gabrd	http://www.genome.jp/kegg-bin/show_pathway?mmu04723/mmu:14403%09red
Hepatitis B	KEGG PATHWAY	mmu05161	1/56	163/8982	0.642554	0.707272	17395	Mmp9	http://www.genome.jp/kegg-bin/show_pathway?mmu05161/mmu:17395%09yellow
Necroptosis	KEGG PATHWAY	mmu04217	1/56	176/8982	0.670981	0.733286	12322	Camk2a	http://www.genome.jp/kegg-bin/show_pathway?mmu04217/mmu:12322%09yellow
Amyotrophic lateral sclerosis	KEGG PATHWAY	mmu05014	2/56	369/8982	0.676487	0.73406	240960/103172	Dnah14/Chchd10	http://www.genome.jp/kegg-bin/show_pathway?mmu05014/mmu:240960%09red/mmu:103172%09yellow
Phagosome	KEGG PATHWAY	mmu04145	1/56	182/8982	0.683341	0.736275	17167	Marco	http://www.genome.jp/kegg-bin/show_pathway?mmu04145/mmu:17167%09yellow
Focal adhesion	KEGG PATHWAY	mmu04510	1/56	201/8982	0.719547	0.769865	18596	Pdgfrb	http://www.genome.jp/kegg-bin/show_pathway?mmu04510/mmu:18596%09red
NOD-like receptor signaling pathway	KEGG PATHWAY	mmu04621	1/56	213/8982	0.740285	0.786553	17940	Naip1	http://www.genome.jp/kegg-bin/show_pathway?mmu04621/mmu:17940%09yellow
Kaposi sarcoma-associated herpesvirus infection	KEGG PATHWAY	mmu05167	1/56	224/8982	0.757968	0.79593	21414	Tcf7	http://www.genome.jp/kegg-bin/show_pathway?mmu05167/mmu:21414%09red
Chemical carcinogenesis - receptor activation	KEGG PATHWAY	mmu05207	1/56	225/8982	0.759515	0.79593	22337	Vdr	http://www.genome.jp/kegg-bin/show_pathway?mmu05207/mmu:22337%09red
Thermogenesis	KEGG PATHWAY	mmu04714	1/56	231/8982	0.768599	0.79997	108079	Prkaa2	http://www.genome.jp/kegg-bin/show_pathway?mmu04714/mmu:108079%09yellow
Coronavirus disease - COVID-19	KEGG PATHWAY	mmu05171	1/56	247/8982	0.791206	0.817936	17392	Mmp3	http://www.genome.jp/kegg-bin/show_pathway?mmu05171/mmu:17392%09red
Human cytomegalovirus infection	KEGG PATHWAY	mmu05163	1/56	256/8982	0.802954	0.82451	20315	Cxcl12	http://www.genome.jp/kegg-bin/show_pathway?mmu05163/mmu:20315%09red
Parkinson disease	KEGG PATHWAY	mmu05012	1/56	264/8982	0.81285	0.829107	12322	Camk2a	http://www.genome.jp/kegg-bin/show_pathway?mmu05012/mmu:12322%09yellow
Huntington disease	KEGG PATHWAY	mmu05016	1/56	302/8982	0.853576	0.864882	240960	Dnah14	http://www.genome.jp/kegg-bin/show_pathway?mmu05016/mmu:240960%09red
Alzheimer disease	KEGG PATHWAY	mmu05010	1/56	383/8982	0.91353	0.91954	22420	Wnt6	http://www.genome.jp/kegg-bin/show_pathway?mmu05010/mmu:22420%09yellow
Herpes simplex virus 1 infection	KEGG PATHWAY	mmu05168	1/56	459/8982	0.947488	0.947488	243308	A430033K04Rik	http://www.genome.jp/kegg-bin/show_pathway?mmu05168/mmu:243308%09red

## Sheet: <Venn 3> C5-6h_Rv--K9.K15-6h_Rv
	SN	[Venn_Rv_6h] Common elements in C5-6h_Rv--K9-6h_ C5-6h_Rv--K15-6h:
	1	Cytokine-cytokine receptor interaction
	2	Focal adhesion
	3	Hypertrophic cardiomyopathy
	4	Dilated cardiomyopathy
	5	Viral protein interaction with cytokine and cytokine receptor
	6	NF-kappa B signaling pathway
	7	Glycosaminoglycan biosynthesis - chondroitin sulfate / dermatan sulfate
	8	Apelin signaling pathway
	9	Hippo signaling pathway
	10	Hippo signaling pathway - multiple species
	11	PI3K-Akt signaling pathway
	12	Human papillomavirus infection
	13	Neuroactive ligand-receptor interaction
	14	Chemokine signaling pathway
	15	Intestinal immune network for IgA production
	16	Rap1 signaling pathway
	17	Regulation of actin cytoskeleton
	18	Legionellosis
	19	Arrhythmogenic right ventricular cardiomyopathy
	20	Gap junction
	21	Cardiac muscle contraction
	22	Rheumatoid arthritis
	23	Complement and coagulation cascades
	24	TGF-beta signaling pathway
	25	Circadian entrainment
	26	Prostate cancer
	27	Protein digestion and absorption
	28	Leukocyte transendothelial migration
	29	FoxO signaling pathway
	30	Purine metabolism
	31	Signaling pathways regulating pluripotency of stem cells
	32	Alcoholic liver disease
	33	Fluid shear stress and atherosclerosis
	34	Adrenergic signaling in cardiomyocytes
	35	Oxytocin signaling pathway
	36	JAK-STAT signaling pathway
	37	Wnt signaling pathway
	38	Tuberculosis
	39	Axon guidance
	40	NOD-like receptor signaling pathway
	41	Lipid and atherosclerosis
	42	Transcriptional misregulation in cancer
	43	Chemical carcinogenesis - receptor activation
	44	Salmonella infection
	45	Human cytomegalovirus infection
	46	MAPK signaling pathway
	47	Huntington disease
	48	Amyotrophic lateral sclerosis
	49	Herpes simplex virus 1 infection
	50	Pathways of neurodegeneration - multiple diseases

[truncated: 6 more sheets: <KEGG 4-1> C5-24h_Rv--K9-24h_Rv, <KEGG 4-2>C5-24h_Rv--K15-24h_Rv, <Ven4> C5-24h_Rv--K9.K15-24h_Rv, <Venn 1+2>DEGs in Mock_4 groups, <Venn 3+4> DEGs in Rv_4 groups, <Venn 5> Common DEGs in Mock&Rv]
