# Supplementary material for: ZNFX1 promotes AMPK-mediated autophagy against Mycobacterium tuberculosis by stabilizing Prkaa2 mRNA
Source: JCI Insight. 2024 Jan 9;9(1):e171850. doi: 10.1172/jci.insight.171850 (PMC10906457; doi:10.1172/jci.insight.171850)
Supplement: Supporting data values [file jciinsight-9-171850-s087.xlsx]

## Sheet: Figure 1
	Figure 1B - Identification of ZNFX1 mRNA expression in different Mφs indicated following H37Rv infection using qPCR
			Mock			H37Rv
	HMDM	0 h	1	1.241	1.118
		6 h	1.298	1.35	1.064	4.563	5.368	4.871
		24 h	1.371	1.151	1.208	9.404	10.24	11.31
		48 h	1.523	1.441	1.321	16.037	17.85	18.3
		72 h	2.367	1.867	1.764	21.088	23.65	19.28
			Mock			H37Rv
	THP1	0 h	1	1.21	1.15
		6 h	1.146	1.24	1.36	6.853	7.569	5.832
		24 h	0.948	1.17	1.08	11.525	12.87	14.12
		48 h	1.03	1.24	0.98	9.714	8.96	10.81
		72 h	1.192	0.975	1.014	8.359	7.991	9.024
			Mock			H37Rv
	BMDM	0 h	1	1.021	1.107
		6 h	0.961	0.84	1.05	1.353	1.29	1.42
		24 h	0.9	0.95	1.03	1.751	1.81	1.79
		48 h	0.926	0.88	0.97	2.891	2.67	2.78
		72 h	0.87	1.01	0.98	2.966	3.05	3.14
		96 h	0.923	0.86	0.97	4.807	4.95	4.935
	Figure 1D - Immunohistochemistry detection and statistical analysis of ZNFX1 expression
	Lung IHC H-Score	CI
		71.05	73.53	67.84	70.98
		TB
		116.28	102.86	114.83	99.95
	LN IHC H-Score	CI
		9.3	18.63	8.31	15.62
		TB
		103.06	112.82	125.91	65.94

## Sheet: Figure 2
	Figure 2B - In vivo Mtb load in the lung and the spleen of Znfx1-/- mice 1- and 4-week post H37Rv infection															Figure 2E - Luminex multiplex assays of cytokine expression in the peripheral blood of mice 1 week post H37Rv infection
				WT					Znfx1-/-								WT					Znfx1-/-
	Lung	CFU	week 1	1800	1400	1200	1600	1200	4000	4400	5200	3600	3000			TNF-α	17.02	16.86	16.55	14.09	16.08	7.17	6.8	11.45	10.6	7.04
			week 4	27000	33000	33000	32000	31000	72000	58000	53000	55000	59000
		log10	week 1	3.25527	3.14613	3.07918	3.20412	3.07918	3.60206	3.64345	3.716	3.5563	3.47712				WT					Znfx1-/-
			week 4	4.43136	4.51851	4.51851	4.50515	4.49136	4.85733	4.76343	4.72428	4.74036	4.77085			IL-12p70	5.06	4.45	3.95	3.87	3.24	2.11	2.24	1.74	1.92	1.29
				WT					Znfx1-/-								WT					Znfx1-/-
	Spleen	CFU	week 1	820000	840000	860000	900000	720000	2340000	2320000	2540000	2780000	2580000			IFN-γ	40.83	41.15	36.05	32.74	33.7	21.14	20.46	18.8	19.47	10.62
			week 4	420000	380000	360000	480000	400000	1240000	1160000	1480000	1260000	1220000
		log10	week 1	5.91381	5.92428	5.9345	5.95424	5.85733	6.36922	6.36549	6.40483	6.44404	6.41162				WT					Znfx1-/-
			week 4	5.62325	5.57978	5.5563	5.68124	5.60206	6.09342	6.06446	6.17026	6.10037	6.08636			IL-4	1.3	1.34	2.13	2.17	1.14	1.63	1.46	1.5	1.63	1.55
																	WT					Znfx1-/-
																IL-10	2.64	4.05	3.72	3.4	2.71	4.13	3.32	2.64	2.56	3.01
	Figure 2C - HE staining of the lung and the spleen of Znfx1-/- mice. The amount of splenic MGCs was quantified
								Average
	WT	4	2	4	5	4	2	3.33333								Figure 2F - ELISA assays of cytokine expression in the lung and the spleen of mice 1 week post H37Rv infection
		3	2	4	3	3	3											WT					Znfx1-/-
		3	3	1	4	2	4									Lung	TNF-α	86.0833	77.6667	61.5833	73.25	64.0833	33.1667	32.0833	48	44.3333	31.8333
		3	1	5	4	5	5										IL-12p70	1069.5	1114.43	865.786	950.714	890.786	610.5	600.714	665.214	629.929	744.714
		5	1	4	5	5	1										IFN-γ	2239.58	1823.33	3132.29	2741.88	3341.67	1197.08	1317.5	890.833	1017.71	1362.5
	Znfx1-/-	11	5	12	11	5	6									Spleen	TNF-α	167.833	144.833	133.583	144.833	153.167	81.3333	77.1667	79.6667	94.9167	90
		9	12	5	9	6	11										IL-12p70	21.5714	26.2143	22.4286	15.8571	22.4286	10.7143	8.85714	7.57143	16.3571	17.9286
		10	10	9	12	8	10										IFN-γ	4481.04	3718.54	3098.54	3220.21	3492.92	1949.17	1805.83	2468.75	1936.67	1657.92
		7	8	7	10	11	9
		12	6	8	7	7	5
	WT MGCs RQ
		1.21212	0.606061	1.21212	1.51515	1.21212	0.606061
		0.909091	0.606061	1.21212	0.909091	0.909091	0.909091
		0.909091	0.909091	0.30303	1.21212	0.606061	1.21212
		0.909091	0.30303	1.51515	1.21212	1.51515	1.51515
		1.51515	0.30303	1.21212	1.51515	1.51515	0.30303
	Znfx1-/- MGCs RQ
		3.33333	1.51515	3.63636	3.33333	1.51515	1.81818
		2.72727	3.63636	1.51515	2.72727	1.81818	3.33333
		3.0303	3.0303	2.72727	3.63636	2.42424	3.0303
		2.12121	2.42424	2.12121	3.0303	3.33333	2.72727
		3.63636	1.81818	2.42424	2.12121	2.12121	1.51515
	Figure 2D - Assays of NO production in the lung and the spleen 1 week post infection
		WT					Znfx1-/-
	Lung	47.375	51	50.625	53.2857	38.875	18.5	26.2857	17.1429	29.625	21.5714
		WT					Znfx1-/-
	spleen	20	12.125	15.375	16	17.625	11.25	6.625	2.75	2.875	5.875

## Sheet: Figure 3
	Figure 3A - Flow cytometry analysis of red fluorescence positive WT and Znfx1-/- BMDM infected with H37Rv carrying RFP														Figure 3E - Western blot assay of the regulatory effects of ZNFX1 on activation of signaling pathways															Figure 3F - Western blot assay of the regulatory effects of ZNFX1 on activation of mTOR pathway
		WT			Znfx1-/-												Integrated Density				Integrated Density											Integrated Density				Integrated Density
	Percentage of RFP+ BMDM	59.2	58.8	57.9	43.4	43.9	34.5								p-p65	WT 0 min	2553	2417	2385	p65	11896	12531	13475	p-p65/p65	0.21461	0.192882	0.176994			p-mTOR	WT 0 min	27959	25876	26478	mTOR	27889	26874	28653	p-mTOR/mTOR	1.00251	0.962864	0.924092
																Znfx1-/- 0 min	2364	2218	2547		13152	10896	11541		0.179745	0.203561	0.220691				Znfx1-/- 0 min	32196	30154	29857		24854	25689	27518		1.29541	1.17381	1.085
																WT 15 min	12421	11024	12089		15287	14522	15870		0.81252	0.759124	0.761752				WT 60 min	42673	41523	43258		19207	20136	21057		2.22174	2.06213	2.05433
																Znfx1-/- 15 min	8976	10541	9925		10881	9954	11201		0.824924	1.05897	0.886082				Znfx1-/- 60 min	55014	54123	53279		25573	22698	23051		2.15125	2.38448	2.31135
																WT 30 min	9600	8975	8856		9682	8854	8542		0.991531	1.01367	1.03676				WT 120 min	25886	24568	26841		23024	26085	25014		1.12431	0.941844	1.07304
																Znfx1-/- 30 min	10448	11245	12058		9139	10474	12143		1.14323	1.07361	0.993				Znfx1-/- 120 min	46119	43578	45298		19375	20147	21547		2.38034	2.163	2.10229
																WT 60 min	9174	9852	10424		8958	9541	10213		1.02411	1.0326	1.02066
																Znfx1-/- 60 min	10467	11258	10983		11457	10245	9961		0.91359	1.09888	1.1026			p-p70s6k	WT 0 min	8955	9245	9578	p70s6k	38248	39547	40123	p-p70s6k/p70s6k	0.23413	0.233772	0.238716
																WT 120 min	12369	11054	13056		8231	8957	10214		1.50273	1.23412	1.27825				Znfx1-/- 0 min	11372	10241	9587		42957	40125	43208		0.26473	0.255227	0.22188
																Znfx1-/- 120 min	15110	14305	16778		11934	10254	12013		1.26613	1.39507	1.39665				WT 60 min	45159	43258	46872		45980	41258	43587		0.982144	1.04848	1.07537
	Figure 3B - Flow cytometry analysis of green fluorescence positive WT and Znfx1-/- BMDM incubated with FITC-conjugated Latex beads																														Znfx1-/- 60 min	87568	86547	84326		50409	49857	51024		1.73715	1.7359	1.65267
	Percentage of FITC-beads+ BMDM	WT				Znfx1-/-									p-AKT	WT 0 min	27685	28745	26544	AKT	37900	35784	34541	p-AKT/AKT	0.730475	0.803292	0.768478				WT 120 min	58433	55478	56237		42845	40123	43259		1.36382	1.3827	1.30001
		60.7	66.9	65.7	67	34.1	31.2	30.5	47.1							Znfx1-/- 0 min	34168	32189	35715		40879	41025	41540		0.835833	0.784619	0.859774				Znfx1-/- 120 min	82270	80145	83547		47635	45236	46524		1.72709	1.77171	1.79578
																WT 15 min	44414	43296	42015		43777	41233	44120		1.01455	1.05003	0.952289
																Znfx1-/- 15 min	50620	48965	47852		38464	40215	39547		1.31604	1.21758	1.21			p-4ebp1	WT 0 min	37704	39854	40125	4ebp1	39680	38754	36945	p-4ebp1/4ebp1	0.950202	1.02838	1.08607
																WT 30 min	42183	40122	41530		37935	38564	40111		1.11198	1.0404	1.03538				Znfx1-/- 0 min	53262	51036	50147		48937	49865	49032		1.08838	1.02348	1.02274
																Znfx1-/- 30 min	50764	48754	51247		37398	40215	39825		1.3574	1.21233	1.2868				WT 60 min	68993	67458	66361		63890	64157	65402		1.07987	1.05145	1.01466
																WT 60 min	29794	27854	28411		44396	42561	43720		0.671096	0.654449	0.64984				Znfx1-/- 60 min	63071	61124	62574		58934	57416	59037		1.0702	1.06458	1.05991
																Znfx1-/- 60 min	31154	30225	31566		33631	32150	33015		0.926348	0.940124	0.956111				WT 120 min	84070	85147	86128		77034	75647	78417		1.09134	1.12558	1.09833
																WT 120 min	30804	29987	31587		44056	43082	42150		0.699201	0.696045	0.749395				Znfx1-/- 120 min	64678	62014	63587		56538	57413	58128		1.14397	1.08014	1.09391
																Znfx1-/- 120 min	33533	32515	30174		41126	40259	42112		0.815372	0.807645	0.716518
															p-ERK	WT 0 min	9325	9998	10245	ERK	100169	99587	114250	p-ERK/ERK	0.0930927	0.100395	0.0896718
																Znfx1-/- 0 min	9090	8742	9534		85442	89654	87104		0.106388	0.0975082	0.109455
	Figure 3C - CFU assays of intracellular Mtb amount in H37Rv-infected WT and Znfx1-/- BMDM															WT 15 min	124464	114817	101549		74511	78501	77120		1.67041	1.46262	1.31677
			WT				Znfx1-/-									Znfx1-/- 15 min	114366	105833	120547		69867	68740	73135		1.63691	1.53961	1.64828
	CFU	0 h	1560000	1380000	1700000	1760000	1580000	1760000	1620000	1380000						WT 30 min	31156	29873	27254		65653	67412	66254		0.474556	0.443141	0.411356
		24 h	2000000	2540000	2620000	2820000	3920000	4540000	4200000	3860000						Znfx1-/- 30 min	26941	28745	29543		67187	64587	65417		0.400985	0.445059	0.45161
		24 h	6.30103	6.40483	6.4183	6.45025	6.59329	6.65706	6.62325	6.58659						WT 60 min	10829	9872	11215		72169	70320	71229		0.150051	0.140387	0.15745
		48 h	6.4624	6.43457	6.43136	6.53148	6.67025	6.68664	6.62737	6.62325						Znfx1-/- 60 min	10716	8935	9851		66349	68743	65636		0.16151	0.129977	0.150085
																WT 120 min	8973	9721	9974		65678	66872	67125		0.136621	0.145367	0.148588
																Znfx1-/- 120 min	10472	11024	12013		84136	85102	83784		0.124465	0.129539	0.143381
															p-p38	WT 0 min	18239	19354	20987	p38	50493	48567	47238	p-p38/p38	0.361218	0.398501	0.444282
																Znfx1-/- 0 min	21966	20158	19875		46455	50214	49563		0.472845	0.401442	0.401005
																WT 15 min	66347	64532	65332		49871	47156	47298		1.33037	1.36848	1.38128
																Znfx1-/- 15 min	66898	58674	60214		45442	47217	49852		1.47216	1.24265	1.20786
																WT 30 min	45162	43215	46548		55461	51023	49854		0.814302	0.846971	0.933686
																Znfx1-/- 30 min	49253	46587	47123		48669	51870	53930		1.012	0.898149	0.873781
																WT 60 min	33464	34251	32016		49286	47236	51240		0.678976	0.725104	0.624824
	Figure 3D - Flow cytometry analysis of CD80, CD86, MHC-II and CD206 expressed on the surface of H37Rv-infected WT and Znfx1-/- BMDM															Znfx1-/- 60 min	33767	35147	34892		55432	52014	50369		0.609161	0.675722	0.692728
			WT			Znfx1-/-										WT 120 min	33594	32104	35169		53753	51029	49863		0.62497	0.629132	0.705313
	CD80	Mock	1392	1333	1296	878	921	878								Znfx1-/- 120 min	36623	33217	34120		55461	53214	50173		0.660338	0.624215	0.680047
		H37RV	2221	2361	2322	1185	1274	1178
	CD86	Mock	4657	4813	4983	1652	1525	1735
		H37RV	5769	6462	5888	4735	4527	4853
	MHC-II	Mock	3862	3153	3531	958	1060	907
		H37RV	7201	8367	7698	3835	4113	3686
	CD206	Mock	936	951	899	914	1002	943
		H37RV	412	391	383	434	405	412

## Sheet: Figure 4
	Figure 4A - Western blot assay of the regulatory effects of ZNFX1 on activation of AMPK and ULK1 pathway															Figure 4C- Immunofluorescence assays of LC3 puncta in Znfx1-/- BMDM treated with BafA1 followed by infection of H37Rv-RFP.
			Integrated Density				Integrated Density
	p-AMPK	WT 0 min	40777	42157	41758	AMPK	33647	34215	33587	p-AMPK/AMPK	1.21191	1.23212	1.24328					WT					Znfx1-/-
		Znfx1-/- 0 min	39299	38695	38540		42548	43124	40123		0.923639	0.897296	0.960546				DMSO	0.47	0.46	0.58	0.56	0.44	0.285	0.35	0.25	0.19	0.22
		WT 15 min	35887	34235	34587		34234	32157	33214		1.04829	1.06462	1.04134					0.63	0.38	0.31	0.29	0.51	0.13	0.18	0.11	0.21	0.14
		Znfx1-/- 15 min	30564	31204	30145		32211	31101	30125		0.948868	1.00331	1.00066				BafA1	0.52	0.44	0.47	0.57	0.42	0.242	0.29	0.32	0.15	0.41
		WT 30 min	35177	34166	35478		29250	27856	28756		1.20263	1.22652	1.23376					0.39	0.26	0.61	0.46	0.33	0.37	0.21	0.17	0.18	0.11
		Znfx1-/- 30 min	23184	22057	22475		28185	26547	27456		0.822565	0.830866	0.818582
		WT 60 min	29856	28943	29562		23281	22104	23451		1.28242	1.3094	1.26059
		Znfx1-/- 60 min	15638	14765	16001		25612	26518	25894		0.610573	0.556792	0.617942
		WT 120 min	34742	33254	34789		30587	31289	30478		1.13584	1.0628	1.14145
		Znfx1-/- 120 min	21920	20194	21056		27895	28104	26758		0.785804	0.718545	0.786905
	p-ULK1	WT 0 min	17199	16542	17025	ULK1	22553	20145	21453	p-ULK1/ULK1	0.762604	0.821147	0.793595
		Znfx1-/- 0 min	12795	13658	12451		16733	15784	17012		0.764657	0.865307	0.731895
		WT 15 min	17019	16588	17156		9302	9854	9758		1.82961	1.68338	1.75815
		Znfx1-/- 15 min	18793	17541	18065		9347	9465	8921		2.01059	1.85325	2.025
		WT 30 min	33727	34251	32415		7262	7841	7514		4.64431	4.36819	4.31395
		Znfx1-/- 30 min	27069	25415	26417		10169	9987	10874		2.66191	2.54481	2.42937			Figure 4D - Double staining immunofluorescence assays of LC3 puncta in F4/80+ Mφ in the lung and the spleen
		WT 60 min	29296	30121	28145		7045	7987	7568		4.15841	3.77125	3.71895
		Znfx1-/- 60 min	15730	16428	14874		10598	11034	12104		1.48424	1.48885	1.22885				Lung	WT					Znfx1-/-
		WT 120 min	27225	28451	26543		12888	13054	13547		2.11243	2.17949	1.95933					0.88	0.88	0.89	0.92	0.76	0.56	0.61	0.5	0.75	0.48
		Znfx1-/- 120 min	20085	21005	20142		15040	14875	16032		1.33544	1.4121	1.25636
																	Spleen	WT					Znfx1-/-
																		0.94	0.96	0.94	0.88	0.82	0.66	0.59	0.7	0.54	0.66
	Figure 4B - Western blot assay of the regulatory effects of ZNFX1 on the levels of p62 and LC-3 conversion.
			Integrated Density				Integrated Density
	p62	WT 0 h	3663	4733	4740	β-actin	71282	72254	70842	p62/β-actin	0.0513874	0.065505	0.0669095			Figure 4E - CFU assays of Mtb load in WT and Znfx1-/- BMDM treated with rapamycin
		Znfx1-/- 0 h	3779	4969	5391		61145	61236	58773		0.0618039	0.0811451	0.0917258
		WT 6 h	3483	4812	5221		59716	62132	64042		0.0583261	0.077448	0.0815246					WT DMSO					Znfx1-/- DMSO
		Znfx1-/- 6 h	4220	5314	5616		63392	61253	62746		0.0665699	0.0867549	0.0895037			CFU	0 h	1300000	1800000	1380000	1340000		1560000	1480000	1500000	1320000
		WT H37Rv 6 h	11421	13140	13945		64944	64534	62518		0.175859	0.203614	0.223056				24 h	1340000	1340000	1380000	1800000		2140000	2340000	1960000	2060000
		Znfx1-/- H37Rv 6 h	17903	18841	19836		62816	63580	60524		0.285007	0.296335	0.327738				48 h	1460000	1780000	1320000	1960000		2220000	2420000	2640000	2340000
		WT 24 h	5701	7328	7973		68966	70896	68235		0.0826639	0.103363	0.116846			log10	0 h	6.11394	6.25527	6.13988	6.1271		6.19312	6.17026	6.17609	6.12057
		Znfx1-/- 24 h	5570	7169	7867		64997	63125	61018		0.0856963	0.113568	0.128929				24 h	6.1271	6.1271	6.13988	6.25527		6.33041	6.36922	6.29226	6.31387
		WT H37Rv 24 h	19494	21726	22699		70637	71342	66239		0.275974	0.304533	0.342683				48 h	6.16435	6.25042	6.12057	6.29226		6.34635	6.38382	6.4216	6.36922
		Znfx1-/- H37Rv 24 h	31127	33319	34819		68229	67475	63756		0.456214	0.493798	0.546129
																		WT Rapamycin					Znfx1-/- Rapamycin
	LC3-I	WT 0 h	14885	15400	15060	LC3-II	47300	45752	46627	LC3-II/LC3-I	3.1777	2.97091	3.09608			CFU	0 h	1380000	1460000	1300000	1460000		1540000	1540000	1460000	1460000
		Znfx1-/- 0 h	15477	16199	17242		47908	46681	49735		3.09543	2.88172	2.88453				24 h	1420000	1260000	1280000	1380000		1420000	1280000	1260000	1380000
		WT 6 h	13921	12578	14876		49011	48217	48217		3.52065	3.83344	3.24126				48 h	740000	1100000	1200000	1340000		1180000	940000	800000	1280000
		Znfx1-/- 6 h	17040	16751	18321		57818	56333	56119		3.39308	3.36296	3.0631			log10	0 h	6.13988	6.16435	6.11394	6.16435		6.18752	6.18752	6.16435	6.16435
		WT H37Rv 6 h	27800	25352	26018		91847	90417	92483		3.30385	3.56646	3.55458				24 h	6.15229	6.10037	6.10721	6.13988		6.15229	6.10721	6.10037	6.13988
		Znfx1-/- H37Rv 6 h	16559	17702	15708		45126	44070	42070		2.72516	2.48955	2.67825				48 h	5.86923	6.04139	6.07918	6.1271		6.07188	5.97313	5.90309	6.10721
		WT 24 h	15241	16440	15149		57861	56309	56753		3.7964	3.42512	3.74632
		Znfx1-/- 24 h	12292	12009	12446		37697	36322	35921		3.06679	3.02456	2.88615
		WT H37Rv 24 h	15816	14986	15870		59903	57895	58903		3.78749	3.86327	3.71159
		Znfx1-/- H37Rv 24 h	15498	12667	14337		34829	33511	36060		2.24732	2.64554	2.51517

## Sheet: Figure 5
	Figure 5B - Identification of Prkaa2 expression following H37Rv in WT and Znfx1-/- BMDM using qPCR												Figure 5F - CFU assays of intracellular Mtb amount in H37Rv-infected Znfx1-/- BMDM
																	WT					Znfx1-/-
			WT				Znfx1-/-						BMDM	CFU	0 h	DMSO	2160000	2240000	2540000	2180000		2360000	2120000	2260000	2440000
	Prkaa1	6 h	1	1.11	0.9			1.03288	1.22	1.04729						EX229	2000000	2260000	2180000	2420000		1960000	2480000	2240000	2160000
		6 h H37Rv	0.66588	0.68	0.69			0.71698	0.77	0.74					24 h	DMSO	2880000	3100000	3040000	2960000		4040000	4260000	3960000	3720000
		24 h	1.06191	1.03	1.09			1.02811	1.03	1.05						EX229	2780000	2940000	2880000	3100000		3680000	3080000	3140000	3100000
		24 h H37Rv	0.754364	0.75	0.72			0.761368	0.81	0.84					48 h	DMSO	3820000	3860000	3640000	3680000		5080000	5400000	4940000	4760000
																EX229	3100000	3400000	3420000	3440000		3060000	3600000	3160000	3300000
			WT				Znfx1-/-							CFU (log10)	0 h	DMSO	6.33445	6.35025	6.40483	6.33846		6.37291	6.32634	6.35411	6.38739
	Prkaa2	6 h	1	1.29	1.13			0.34668	0.69	0.46						EX229	6.30103	6.35411	6.33846	6.38382		6.29226	6.39445	6.35025	6.33445
		6 h H37Rv	2.73208	2.93	3.08			1.98389	1.47	1.38351					24 h	DMSO	6.45939	6.49136	6.48287	6.47129		6.60638	6.62941	6.5977	6.57054
		24 h	1.37395	1.21	1.17			0.54274	0.53	0.59						EX229	6.44404	6.46835	6.45939	6.49136		6.56585	6.48855	6.49693	6.49136
		24 h H37Rv	2.51693	1.93	2.34			1.49	1.43	0.98					48 h	DMSO	6.58206	6.58659	6.5611	6.56585		6.70586	6.73239	6.69373	6.67761
																EX229	6.49136	6.53148	6.53403	6.53656		6.48572	6.5563	6.49969	6.51851
													Figure 5G - CFU assays of intracellular Mtb amount in H37Rv-infected ZNFX1-silencing hMDM
																	si-NC					si-ZNFX1-1					si-ZNFX1-2
													hMDM	CFU	0 h	DMSO	1240000	1020000	1400000	1000000		1280000	1240000	880000	1440000		1040000	1060000	1160000	1280000
																EX229	860000	1060000	1140000	1160000		1140000	1060000	1080000	840000		860000	960000	1080000	1060000
															24 h	DMSO	1440000	1560000	1860000	1680000		2760000	2440000	2040000	2520000		3000000	2640000	2580000	2160000
																EX229	1120000	1260000	1000000	1360000		1280000	1100000	1520000	1160000		1100000	1100000	1200000	1360000
															48 h	DMSO	2660000	2700000	2060000	2980000		4080000	4280000	3560000	3320000		5280000	4240000	4200000	5400000
																EX229	2240000	1900000	1960000	1860000		2200000	2540000	2600000	1540000		2180000	1980000	2540000	1680000
														CFU (log10)	0 h	DMSO	6.09342	6.0086	6.14613	6		6.10721	6.09342	5.94448	6.15836		6.01703	6.02531	6.06446	6.10721
																EX229	5.9345	6.02531	6.0569	6.06446		6.0569	6.02531	6.03342	5.92428		5.9345	5.98227	6.03342	6.02531
	Figure 5D - Double staining immunofluorescence assays of p-AMPK in F4/80+ Mφ in the lung and the spleen														24 h	DMSO	6.15836	6.19312	6.26951	6.22531		6.44091	6.38739	6.30963	6.4014		6.47712	6.4216	6.41162	6.33445
																EX229	6.04922	6.10037	6	6.13354		6.10721	6.04139	6.18184	6.06446		6.04139	6.04139	6.07918	6.13354
		p-AMPK Pearson's R Value of mice Tissue													48 h	DMSO	6.42488	6.43136	6.31387	6.47422		6.61066	6.63144	6.55145	6.52114		6.72263	6.62737	6.62325	6.73239
	Lung	WT					Znfx1-/-									EX229	6.35025	6.27875	6.29226	6.26951		6.34242	6.40483	6.41497	6.18752		6.33846	6.29667	6.40483	6.22531
		0.67	0.58	0.61	0.68	0.61	0.46	0.38	0.23	0.3	0.28
	Spleen	WT					Znfx1-/-
		0.31	0.75	0.43	0.59	0.49	0.126	0.16	0.17	0.15	0.22
													Figure 5H - Flow cytometry analysis of CD80, CD86 and MHC-II expressed on the surface of WT and Znfx1-/- BMDM treated with EX229
	Figure 5E - Flow cytometry analysis of red fluorescence positive WT and Znfx1-/- BMDM treated with EX229
			WT				Znfx1-/-									WT				Znfx1-/-
	Percentage of RFP+ BMDM	DMSO	87.6	85.3	84.3	87.3	66.9	63.3	63.8	62.1				CD80	DMSO	499	492	499		412	420	391
		EX229	81.3	80.6	67.4	73.4	71.9	77.7	75.3	78.6					EX229	492	565	550		485	543	579
															DMSO H37Rv	797	797	783		616	604	623
															EX229 H37Rv	793	812	848		761	834	812
														MHC-II	DMSO	3046	3211	3136		1901	2399	1992
															EX229	3987	3871	4150		4104	3286	3765
															DMSO H37Rv	7727	8960	8274		5145	5877	5407
															EX229 H37Rv	10971	9965	9689		9946	9128	9984
														CD86	DMSO	783	812	761		521	492	543
															EX229	929	1002	965		601	587	579
															DMSO H37Rv	2956	3046	3112		2392	2478	2683
															EX229 H37Rv	3730	3634	3583		2997	2891	3095

## Sheet: Figure 6
	Figure 6A - Mtb load in the lung and the spleen was detected using CFU assays.															Figure 6C - ELISA assays of cytokine expression in the lung and the spleen of mice 1 week post H37Rv infection.
																			WT					Znfx1-/-
	Lung			WT					Znfx1-/-							Lung	IFN-γ	DMSO	1550	1487	1261.25	1394	1456.75	851.5	784.5	764.25	850	1102.5
		CFU	DMSO	10560	15840	14520	14520	13860	27060	23100	21120	18480	20460					EX229	1269	1550	1316.5	1451.75	1468.75	1704.75	1087.5	1160	1333.75	991.75
			EX229	10560	15840	15180	11880	16500	11220	10560	13860	15840	14520				IL-12p70	DMSO	304.738	320.717	248.989	292.355	272.84	179.538	169.758	133.512	173.43	118.553
			DMSO	100000	124000	116000	108000	136000	272000	220000	236000	252000	308000					EX229	276.705	238.725	257.383	333.982	257.383	231.997	305.361	212.637	317.317	285.559
			EX229	112000	116000	128000	104000	112000	120000	112000	128000	132000	124000				TNF-α	DMSO	53.5	72.6667	61.5833	70.25	64.0833	31.8333	44.3333	32.0833	33.1667	33.9167
		CFU (log10)	DMSO	4.02366	4.19976	4.16197	4.16197	4.14176	4.43233	4.36361	4.32469	4.2667	4.31091					EX229	77.6667	61.5833	73.25	64.0833	65.3333	59.1667	74.9167	67.6667	68.6667	80.1667
			EX229	4.02366	4.19976	4.18127	4.07482	4.21748	4.04999	4.02366	4.14176	4.19976	4.16197
			DMSO	5	5.09342	5.06446	5.03342	5.13354	5.43457	5.34242	5.37291	5.4014	5.48855			Spleen	IFN-γ	DMSO	2017.25	2092.25	1965.5	1844.25	2214	1278.25	1371.5	1328	1119.75	978.75
			EX229	5.04922	5.06446	5.10721	5.01703	5.04922	5.07918	5.04922	5.10721	5.12057	5.09342					EX229	2165.75	2361.75	2171	2358.75	1964	1845	1999.5	2348.75	2407.75	1628.5
																	IL-12p70	DMSO	15.716	17.4286	16.0073	17.8663	14.1152	9.14664	9.219	5.39044	5.60679	9.58091
	Spleen	CFU	DMSO	388000	370000	354000	312000	328000	606000	650000	660000	534000	504000					EX229	11.6099	15.9709	11.7187	10.1964	16.0073	14.297	13.2431	12.3355	12.4806	17.4286
			EX229	266000	268000	432000	440000	418000	310000	282000	298000	452000	350000				TNF-α	DMSO	192.25	167.833	144.833	133.583	153.167	93.5833	91.25	81.3333	77.1667	79.6667
			DMSO	152000	158000	180000	178000	178000	274000	244000	298000	256000	286000					EX229	153.083	142.667	153.25	124.667	113.583		147.667	115.417	121.5	172.322
			EX229	188000	186000	154000	144000	154000	190000	140000	150000	172000	158000
		CFU (log10)	DMSO	5.58883	5.5682	5.549	5.49415	5.51587	5.78247	5.81291	5.81954	5.72754	5.70243
			EX229	5.42488	5.42813	5.63548	5.64345	5.62118	5.49136	5.45025	5.47422	5.65514	5.54407
			DMSO	5.18184	5.19866	5.25527	5.25042	5.25042	5.43775	5.38739	5.47422	5.40824	5.45637
			EX229	5.27416	5.26951	5.18752	5.15836	5.18752	5.27875	5.14613	5.17609	5.23553	5.19866
																Figure 6E - HE staining of the lung and the spleen. The amount of MGCs in the spleen was quantified
																WT DMSO MGCs	3	4	5	4	2	3	average = 3.1		RQ	0.967742	1.29032	1.6129	1.29032	0.645161	0.967742
																	1	3	1	5	3	4				0.322581	0.967742	0.322581	1.6129	0.967742	1.29032
																	4	1	5	1	1	3				1.29032	0.322581	1.6129	0.322581	0.322581	0.967742
																	1	5	3	2	4	3				0.322581	1.6129	0.967742	0.645161	1.29032	0.967742
																	1	4	4	3	5	5				0.322581	1.29032	1.29032	0.967742	1.6129	1.6129
	Figure 6B - ELISA assays of cytokine expression in the lung and the spleen of mice 1 week post H37Rv infection.															Znfx1-/- DMSO MGCs	9	8	5	5	7	5	average = 7.466		RQ	2.90323	2.58065	1.6129	1.6129	2.25806	1.6129
			WT					Znfx1-/-									6	9	6	5	7	7				1.93548	2.90323	1.93548	1.6129	2.25806	2.25806
	Lung	DMSO	70.7143	76.1429	68.8571	75	64.8571	39.4286	36.5714	45.2857	43.1429	39.1429					11	9	9	10	7	6				3.54839	2.90323	2.90323	3.22581	2.25806	1.93548
		EX229	59.5714	57.8571	61.2857	81.8571	60.162	65.5714	65.7143	81.2857	46.1429	42.4286					8	7	6	10	10	8				2.58065	2.25806	1.93548	3.22581	3.22581	2.58065
																	6	7	9	5	8	9				1.93548	2.25806	2.90323	1.6129	2.58065	2.90323
	Spleen	DMSO	78.8571	85.1429	68.4286	77.452	81.7143	38.4286	41.7143	37.1429	41.1429	50.4286
		EX229	81.4286	73.4286	70.5714	76.123	70.1429	73.2857	65.7143	76.145	71.5714	78.2857				WT EX229 MGCs	4	2	1	1	0	1	average = 2.1		RQ	1.90476	0.952381	0.47619	0.47619	0	0.47619
																	4	1	4	1	1	5				1.90476	0.47619	1.90476	0.47619	0.47619	2.38095
																	4	3	4	1	0	3				1.90476	1.42857	1.90476	0.47619	0	1.42857
																	0	3	1	0	3	2				0	1.42857	0.47619	0	1.42857	0.952381
																	1	3	1	4	4	1				0.47619	1.42857	0.47619	1.90476	1.90476	0.47619
																Znfx1-/- EX229 MGCs	0	1	1	4	2	0	average = 2.1		RQ	0	0.47619	0.47619	1.90476	0.952381	0
																	1	3	4	3	3	3				0.47619	1.42857	1.90476	1.42857	1.42857	1.42857
																	5	0	2	5	1	3				2.38095	0	0.952381	2.38095	0.47619	1.42857
																	0	4	0	4	1	2				0	1.90476	0	1.90476	0.47619	0.952381
																	3	0	1	0	4	3				1.42857	0	0.47619	0	1.90476	1.42857

## Sheet: Figure 7
	Figure 7B - qPCR detection of Prkaa1 and Prkaa2 in Znfx1-/- BMDM treated with DRB																Figure 7D - RIP assay using anti-ZNFX1 antibody and qPCR detection of the combination of ZNFX1 protein and Prkaa1 and Prkaa2 mRNA											Figure7H - qPCR detection of Prkaa2 in 293T cells transfected with the various Znfx1 expression plasmids and treated with DRB
	BMDM		DRB	WT			Znfx1-/-											lgG			anti-ZNFX1								DRB	Prkaa2 RQ					DRB	Prkaa2 RQ
		Prkaa1	0 min	1	1.019	1.034	1	1.098	0.932								Prkaa1	1	1.02	0.575	0.958	0.639	1.352					ZNFX1 FL+LV-Vector	0 min	0	0	0		ZNFX1 FL+LV-Prkaa2	0 min	1	1.113	1.098
			30 min	1.062	1.023	1.012	0.975	1.024	1.002								Prkaa2	1	2.005	1.32	39.671	46.851	47.231						30 min	0	0	0			30 min	0.908	0.984	0.922
			60 min	0.998	0.966	1.005	0.893	0.889	0.985																				60 min	0	0	0			60 min	0.932	0.944	0.905
			90 min	0.933	0.839	0.876	0.827	0.837	0.851																				90 min	0	0	0			90 min	0.816	0.855	0.866
			120 min	0.829	0.788	0.766	0.883	0.786	0.823																				120 min	0	0	0			120 min	0.699	0.69	0.696
																													DRB	Prkaa2 RQ					DRB	Prkaa2 RQ
			DRB	WT			Znfx1-/-																					ZNFX1 F1+LV-Prkaa2	0 min	1	1.063	1.045		ZNFX1 F2+LV-Prkaa2	0 min	1	1.04	1.02
		Prkaa2	0 min	1.113	1.188	1	1.103	1	1.073																				30 min	0.984	0.945	0.956			30 min	0.929	1.074	1.002
			30 min	0.924	0.85	0.816	0.401	0.464	0.31																				60 min	0.829	0.814	0.815			60 min	0.859	0.953	0.889
			60 min	0.842	0.785	0.731	0.334	0.354	0.381																				90 min	0.674	0.722	0.681			90 min	0.685	0.729	0.739
			90 min	0.725	0.692	0.682	0.323	0.313	0.262																				120 min	0.654	0.637	0.648			120 min	0.65	0.699	0.655
			120 min	0.606	0.624	0.667	0.262	0.245	0.176																				DRB	Prkaa2 RQ					DRB	Prkaa2 RQ
																												ZNFX1 F3+LV-Prkaa2	0 min	1	1.05	1.12		ZNFX1 F4+LV-Prkaa2	0 min	1	1.01	1.07
																													30 min	0.732	0.816	0.781			30 min	0.616	0.71	0.68
																													60 min	0.617	0.681	0.636			60 min	0.607	0.694	0.646
																													90 min	0.588	0.671	0.611			90 min	0.537	0.513	0.561
																													120 min	0.526	0.543	0.513			120 min	0.451	0.43	0.491
																												ZNFX1 F5+LV-Prkaa2	DRB	Prkaa2 RQ
																													0 min	1	1.12	1.072
																	Figure7G - RIP assay using anti-Flag antibody and qPCR detection of the combination of full length or shortcuts of ZNFX1 protein and Prkaa2 mRNA												30 min	0.652	0.669	0.62
																													60 min	0.462	0.489	0.499
																		IP enrichment											90 min	0.431	0.491	0.456
																	lgG	0.942	1.012	0.977	1.124	1.075							120 min	0.408	0.445	0.429
																	Flag-FL	150.47	146.018	128.593	219.286	210.839
																	Flag-F1	83.286	77.888	138.141	141.697	110.917
																	Flag-F2	81.74	88.856	98.588	108.885	79.64
																	Flag-F3	24.477	22.264	24.084	12.182	11.821
	Figure 7C - qPCR detection of Prkaa2 in WT and Znfx1-/- BMDM infected with LV-Prkaa2																Flag-F4	3.356	3.34	3.109	3.828	4.228
	DRB	WT+Vector				Znfx1-/-+Vector											Flag-F5	1.963	1.991	1.857	2.144	1.574
	0 min	1	0.914	0.931		1	0.982	0.991
	30 min	0.937	0.878	0.925		0.469	0.513	0.421
	60 min	0.849	0.812	0.871		0.341	0.449	0.375
	90 min	0.593	0.679	0.662		0.352	0.392	0.312
	120 min	0.57	0.527	0.468		0.255	0.303	0.315
	DRB	WT+LV-Prkaa2				Znfx1-/-+LV-Prkaa2
	0 min	1	0.967	0.998		1	0.937	0.9
	30 min	0.921	0.974	0.967		0.461	0.577	0.635
	60 min	0.856	0.838	0.823		0.446	0.492	0.504
	90 min	0.723	0.675	0.734		0.389	0.429	0.35
	120 min	0.635	0.513	0.577		0.312	0.378	0.261
																												Figure 7I - CFU assay of Mtb load in WT and Znfx1-/- BMDM transfected the F2 shortcut of Znfx1
																												WT / LV-Vector	CFU	0 h	300000	360000	420000	340000
																														24 h	500000	560000	460000	420000
																														48 h	640000	580000	740000	600000
																													log10	0 h	5.47712	5.5563	5.62325	5.53148
																														24 h	5.69897	5.74819	5.66276	5.62325
																														48 h	5.80618	5.76343	5.86923	5.77815
																												WT / LV-Znfx1 F2	CFU	0 h	460000	340000	380000	280000
																														24 h	340000	480000	380000	340000
																														48 h	500000	560000	540000	540000
																													log10	0 h	5.66276	5.53148	5.57978	5.44716
																														24 h	5.53148	5.68124	5.57978	5.53148
																														48 h	5.69897	5.74819	5.73239	5.73239
																												Znfx1-/- / LV-Vector	CFU	0 h	340000	420000	340000	380000
																														24 h	780000	840000	940000	820000
																														48 h	980000	1020000	960000	1140000
																													log10	0 h	5.53148	5.62325	5.53148	5.57978
																														24 h	5.89209	5.92428	5.97313	5.91381
																														48 h	5.99123	6.0086	5.98227	6.0569
																												Znfx1-/- / LV-Znfx1 F2	CFU	0 h	400000	360000	440000	380000
																														24 h	400000	500000	540000	360000
																														48 h	600000	480000	700000	640000
																													log10	0 h	5.60206	5.5563	5.64345	5.57978
																														24 h	5.60206	5.69897	5.73239	5.5563
																														48 h	5.77815	5.68124	5.8451	5.80618

## Sheet: Supplementary Figure 3
	Supplementary Figure 3A - Flow cytometry analysis of Ly6C+CD11b+F4/80+ Mφ
		Lung			Spleen			LN
		WT	Znfx1-/-		WT	Znfx1-/-		WT	Znfx1-/-
		17.1	12.6		14.2	13.8		5.33	7.92
		13.2	13.3		12.4	15.7		8.42	4.25
		12.3	16.5		17.5	16.5		6.25	7.42
		18.5	14.7		20.1	13.4		3.26	8.51
		19.2	20.2		19.6	16.2		5.71	9.35
		15.4	15.1		14.8	17.6		9.12	3.54
	Supplementary Figure 3C - qPCR detection of cytokine expression
	Il1b RQ	0 h	1	0.842842	1.49312		1.11085	0.811315	0.866537
		6 h	1.18921	1.70527	1.3692		0.830278	0.616284	1.21139
		6 h H37Rv	4359.66	3962.34	4613.57		4451.63	4279.82	3956.47
		24 h	5.16941	5.57253	5.08648		3.26406	5.70279	4.01853
		24 h H37Rv	4694.21	3857.19	3956.47		5007.94	3590.58	4927.59
	Il6 RQ	0 h	1	0.278677	1.80042		0.701412	0.601513	0.47687
		6 h	0.247986	1.03646	0.757858		0.307431	0.288838	2.30271
		6 h H37Rv	38564.9	29226.7	40905.3		30609	31835.2	31615.3
		24 h	0.696567	0.670511	0.972655		0.537126	0.377182	0.941696
		24 h H37Rv	24862.2	21395.2	20101.3		26098.3	20147.8	26462.6
	Tnf RQ	0 h	1	0.839	0.755		0.631	0.618	0.604
		6 h	0.834	0.968	0.895		0.641	0.681	0.878
		6 h H37Rv	136.87	100.892	143.178		115.627	140.394	117.241
		24 h	1.211	1.167	1.214		0.831	1.124	0.95
		24 h H37Rv	51.984	51.744	39.762		36.42	37.967	37.1
			WT				Znfx1-/-
	IL12a RQ	0 h	1	1.038	2.621		3.34	0.753	2.191
		6 h	2.523	1.721	1.803		0.715	1.888	1.485
		6 h H37Rv	109.39	118.603	137.663		67.337	73.22	58.62
		24 h	0.511	0.453	0.782		0.56	0.639	0.57
		24 h H37Rv	485.32	436.549	400.78		238.856	228.07	247.28

## Sheet: Supplementary Figure 4
	Supplementary Figure 4A - qPCR detection of ISG expression																						Supplementary Figure 4B - The relative levels of STAT1 phosphorylation
	H37Rv			WT			Znfx1-/-																p-STAT1		Integrated Density				STAT1		Integrated Density
		IFIT1	0 h	1	1.636	1.019	2.555	3.219	2.921														WT	0 min	34449	37985	36854		WT	0 min	28727	31254	32156
			6 h	2.384	2.184	1.591	4.189	4.648	4.521															15 min	51901	49856	46236			15 min	41770	43526	39854
			6 h H37Rv	7.07	6.423	7.89	7.482	7.43	9.872															30 min	39685	41256	38564			30 min	40933	42510	38745
			24 h	1.313	1.159	1.11	2.783	2.627	2.378															60 min	56060	53621	51042			60 min	47422	50123	45251
			24 h H37Rv	25.398	28.312	27.729	36.674	35.836	41.451															120 min	37164	39854	41002			120 min	46627	43985	44256
																							Znfx1-/-	0 min	46565	44257	42015		Znfx1-/-	0 min	43097	45763	42156
				WT			Znfx1-/-																	15 min	38932	40125	43652			15 min	39090	42105	40125
		IRF1	0 h	1	1.184	1.104	1.495	1.69	1.481															30 min	43840	46251	41056			30 min	38088	36542	39847
			6 h	1.408	1.427	1.457	1.84	2.099	2.276															60 min	31274	35410	33214			60 min	35744	37549	38425
			6 h H37Rv	3.745	3.474	4	4.327	4.801	5.04															120 min	38721	40158	42105			120 min	38638	36542	40163
			24 h	1.404	1.674	1.28	1.753	1.661	1.807
			24 h H37Rv	2.457	2.346	2.969	2.751	3.124	2.983														p-STAT1/STAT1
																							WT	0 min	1.19919	1.21536	1.1461
				WT			Znfx1-/-																	15 min	1.24254	1.14543	1.16013
		MX1	0 h	1	1.526	0.901	2.868	3.715	3.167															30 min	0.969511	0.970501	0.995328
			6 h	2.815	2.567	1.79	4.397	4.993	4.757															60 min	1.18215	1.06979	1.12798
			6 h H37Rv	5.236	4.659	5.426	4.277	4.16	5.169															120 min	0.797049	0.906082	0.926473
			24 h	1.392	2.395	1.237	3.387	4.297	3.067														Znfx1-/-	0 min	1.08047	0.967091	0.996655
			24 h H37Rv	19.79	18.422	17.918	23.534	24.761	26.355															15 min	0.995958	0.952975	1.0879
																								30 min	1.15102	1.26569	1.03034
																								60 min	0.874944	0.943034	0.864385
	LPS			WT			Znfx1-/-																	120 min	1.00215	1.09895	1.04835
		IFIT1	0 h	1	1.636	1.019	2.555	3.219	2.921
			6 h	2.384	2.184	1.591	4.189	4.648	4.521
			6 h H37Rv	10.828	15.384	17.228	9.838	28.246	48.84
			24 h	1.313	1.159	1.11	2.783	2.627	2.378
			24 h H37Rv	57.282	117.241	43.211	73.517	109.643	64.744														Supplementary Figure 4C - CFU assays of Mtb load in Znfx1-/- Mφ treated with or without IFN-γ
				WT			Znfx1-/-																			H37Rv				IFN-γ+ H37Rv
		IRF1	0 h	1	1.184	1.104	1.495	1.69	1.481														CFU	WT	0 h	360000	480000	380000	440000	800000	740000	720000	760000
			6 h	1.408	1.427	1.457	1.84	2.099	2.276																24 h	720000	660000	680000	740000	1220000	1140000	1120000	1080000
			6 h H37Rv	3.891	4.377	4.075	4.005	5.205	4.702																48 h	800000	800000	920000	840000	1080000	1120000	1140000	1200000
			24 h	1.404	1.674	1.28	1.753	1.661	1.807															Znfx1-/-	0 h	680000	740000	640000	700000	1200000	1020000	1160000	800000
			24 h H37Rv	1.586	2.993	1.901	1.632	2.324	2.362																24 h	1680000	1620000	1720000	1760000	2220000	2180000	2040000	2400000
																									48 h	2080000	2080000	2020000	2300000	2600000	2400000	2180000	2220000
				WT			Znfx1-/-
		MX1	0 h	1	1.526	0.901	2.868	3.715	3.167																	H37Rv				IFN-γ+ H37Rv
			6 h	2.815	2.567	1.79	4.397	4.993	4.757														CFU (log10)	WT	0 h	5.5563	5.68124	5.57978	5.64345	5.90309	5.86923	5.85733	5.88081
			6 h H37Rv	117.241	156.86	131.599	125.801	149.431	104.209																24 h	5.85733	5.81954	5.83251	5.86923	6.08636	6.0569	6.04922	6.03342
			24 h	1.392	2.395	1.237	3.387	4.584	3.067																48 h	5.90309	5.90309	5.96379	5.92428	6.03342	6.04922	6.0569	6.07918
			24 h H37Rv	17.959	35.343	27.221	21.357	31.632	26.052															Znfx1-/-	0 h	5.83251	5.86923	5.80618	5.8451	6.07918	6.0086	6.06446	5.90309
																									24 h	6.22531	6.20952	6.23553	6.24551	6.34635	6.33846	6.30963	6.38021
																									48 h	6.31806	6.31806	6.30535	6.36173	6.41497	6.38021	6.33846	6.34635
	VSV			WT			Znfx1-/-
		IFIT1	0 h	1	1.636	1.019	2.555	3.219	2.921																	H37Rv				IFN-γ+ H37Rv
			6 h	2.384	2.184	1.591	4.189	4.648	4.521														% H37Rv Survival	WT CFU average		415000				755000
			6 h H37Rv	20.535	16.412	23.752	36.929	19.653	10.103																0 h	0.86747	1.15663	0.915663	1.06024	1.0596	0.980132	0.953642	1.00662
			24 h	1.313	1.159	1.11	2.783	2.627	2.378																24 h	1.73494	1.59036	1.63855	1.78313	1.61589	1.50993	1.48344	1.43046
			24 h H37Rv	74.199	59.576	47.725	49.408	48.503	57.68																48 h	1.92771	1.92771	2.21687	2.0241	1.43046	1.48344	1.50993	1.5894
				WT			Znfx1-/-																	Znfx1-/- CFU average		690000				1045000
		IRF1	0 h	1	1.184	1.104	1.495	1.69	1.481																0 h	0.985507	1.07246	0.927536	1.01449	1.14833	0.976077	1.11005	0.76555
			6 h	1.408	1.427	1.457	1.84	2.099	2.276																24 h	2.43478	2.34783	2.49275	2.55072	2.1244	2.08612	1.95215	2.29665
			6 h H37Rv	4.093	3.605	5.11	6.277	4.218	2.292																48 h	3.01449	3.01449	2.92754	3.33333	2.48804	2.29665	2.08612	2.1244
			24 h	1.404	1.674	1.28	1.753	1.661	1.807
			24 h H37Rv	8.714	6.712	5.098	5.709	5.502	7.311
				WT			Znfx1-/-
		MX1	0 h	1	1.526	0.901	2.868	3.715	3.167
			6 h	2.815	2.567	1.79	4.397	4.993	4.757
			6 h H37Rv	23.534	19.248	29.243	44.017	26.477	16.718
			24 h	1.392	2.395	1.237	3.387	4.297	3.067
			24 h H37Rv	99.733	89.47	66.564	68.277	64.594	79.709

## Sheet: Supplementary Figure 5
	Supplementary Figure 5A - qPCR detection of Prkaa1 and Prkaa2 expression												Supplementary Figure 5D - Immunofluorescence staining of LC3 in H37Rv-infected Znfx1-/- Mφ following EX229 treatment
				Mock			H37Rv						LC3 puncta		WT
		prkaa1 RQ	0 h	0.91	1	1.067								DMSO	22	22	30	22	35	32	25	30	22	23
			6 h	1.035	0.86	1.28	0.749	0.689	0.707						36	35	23	27	33	28	33	22	23	37
			12 h	1.027	1.14	0.93	1.558	1.544	1.398						25	23	24	34	34	29	35	39	27	39
			24 h	1.25	1.21	1.099	1.595	1.304	1.307					EX229	45	40	33	35	36	33	27	36	33	44
			48 h	1.035	1.33	1.27	3.395	3.411	3.74						25	38	25	28	32	41	43	37	39	25
			72 h	0.85	1.19	1.074	9.872	9.536	9.296						39	38	31	41	38	40	41	41	40	34
		prkaa2 RQ	0 h	0.916	1	0.945									Znfx1-/-
			6 h	0.985	1.21	1.23	3.45	2.485	2.694					DMSO	18	13	10	14	15	17	15	11	20	22
			12 h	1.22	1.15	1.223	4.959	3.572	3.767						12	24	10	20	23	18	10	14	21	21
			24 h	1.14	1.22	0.792	8	9.318	8.614						22	23	20	20	11	11	20	14	18	15
			48 h	0.747	0.86	0.997	14.4	12.567	15.62					EX229	42	29	25	30	29	39	25	31	36	27
			72 h	0.87	0.95	0.747	34.937	41.07	27.858						39	39	28	44	28	28	35	39	33	33
															37	25	35	31	36	36	25	38	38	31
													Supplementary Figure 5G - Immunofluorescence staining of LC3 in H37Rv-infected ZNFX1-silencing hMDM following EX229 treatment
													LC3 puncta	si-NC	DMSO	18	28	21	22	24	29	19	26	16	20
																27	19	17	29	21	19	23	21	15	24
																26	16	23	22	25	22	27	20	17	24
															EX229	54	62	48	55	60	62	54	49	58	49
																54	50	64	45	54	52	64	46	58	59
																57	62	64	56	45	49	60	45	51	62
	Supplementary Figure 5C - qPCR detection of ZNFX1 silencing in hMDM													si-ZNFX1-1	DMSO	14	10	12	9	10	12	14	13	11	11
																11	10	13	12	13	14	14	12	14	14
	ZNFX1 RQ	si-NC			si-ZNFX1-1			si-ZNFX1-2								14	11	13	11	10	14	11	13	11	14
		1	1.32	1.236	0.11	0.17	0.261	0.296	0.39	0.47
															EX229	46	59	57	49	54	46	51	50	59	54
																50	53	46	51	49	59	53	55	59	60
																61	58	48	50	56	57	49	53	53	47
														si-ZNFX1-2	DMSO	7	7	9	8	6	9	5	7	8	7
																6	5	8	5	9	5	7	7	6	7
																9	7	6	8	5	8	10	6	8	7
															EX229	50	52	57	56	60	47	53	45	53	54
																50	64	61	50	58	51	46	59	55	47
																56	46	59	61	53	46	55	70	38	55

[truncated: 2 more sheets: Supplementary Figure 6, Supplementary Figure 7]
